# Supplementary material for: 4-(5-Hy­droxy­meth­yl-2-meth­oxy­phen­oxy)benzoic acid
Source: Acta Crystallogr Sect E Struct Rep Online. 2011 Apr 7;67(Pt 5):o1069. doi: 10.1107/S1600536811012190 (PMC3089302; doi:10.1107/S1600536811012190)
Supplement: Supplementary file 1 [file e-67-o1069-sup1.cif]

##############################################################################
#                                                                            #
# This CIF contains the data in a paper accepted for publication in          #
# Acta Crystallographica Section E. It conforms to the requirements of       #
# Notes for Authors for Acta Crystallographica Section E, and has been       #
# peer reviewed under the auspices of the IUCr Commission on Journals.       #
#                                                                            #
# Full details of the Crystallographic Information File format               #
# are given in the paper "The Crystallographic Information File (CIF):       #
# a New Standard Archive File for Crystallography" by S. R. Hall, F. H.      #
# Allen and I. D. Brown [Acta Cryst. (1991), A47, 655-685].                  #
#                                                                            #
# The current version of the core CIF dictionary is obtainable from          #
# ftp://ftp.iucr.org/pub/cif_core.dic.                                       #
#                                                                            #
# Software is freely available for graphical display of the structure(s)     #
# in this CIF. For information consult the CIF software page                 #
# http://www.iucr.org/resources/cif/software.                                #
#                                                                            #
# This file may be used for bona fide research purposes within the           #
# scientific community so long as proper attribution is given to the journal # 
# article from which it was obtained.                                        #
#                                                                            #
##############################################################################
data_I
_audit_creation_method     SHELXL-97
_chemical_name_systematic
;
4-(5-Hydroxymethyl-2-methoxyphenoxy)benzoic acid
;
_chemical_name_common     ?
_chemical_formula_moiety     'C15 H14 O5'
_chemical_formula_sum     'C15 H14 O5'
_chemical_formula_iupac     'C15 H14 O5'
_chemical_formula_weight     274.26
_chemical_melting_point     ?
_symmetry_cell_setting     triclinic
_symmetry_space_group_name_H-M     'P -1'
_symmetry_space_group_name_Hall     '-P 1'
loop_
    _symmetry_equiv_pos_as_xyz
    'x, y, z'
    '-x, -y, -z'
_cell_length_a     10.5420(15)
_cell_length_b     10.6153(15)
_cell_length_c     12.8070(18)
_cell_angle_alpha     78.024(2)
_cell_angle_beta     75.184(2)
_cell_angle_gamma     88.451(2)
_cell_volume     1354.9(3)
_cell_formula_units_Z     4
_cell_measurement_reflns_used     2550
_cell_measurement_theta_min     2.76
_cell_measurement_theta_max     23.26
_cell_measurement_temperature     273(2)
_exptl_crystal_description     block
_exptl_crystal_colour     colourless
_exptl_crystal_size_max     0.13
_exptl_crystal_size_mid     0.12
_exptl_crystal_size_min     0.10
_exptl_crystal_density_diffrn     1.345
_exptl_crystal_density_meas     .
_exptl_crystal_density_method     'not measured'
_exptl_crystal_F_000     576
_exptl_absorpt_coefficient_mu     0.101
_exptl_absorpt_correction_type     multi-scan
_exptl_absorpt_process_details     '(SADABS; Bruker, 2007)'
_exptl_absorpt_correction_T_min     0.9869
_exptl_absorpt_correction_T_max     0.9899
_exptl_special_details
;
;
_diffrn_ambient_temperature     273(2)
_diffrn_radiation_type     MoK\a
_diffrn_radiation_wavelength     0.71073
_diffrn_radiation_source     'fine-focus sealed tube'
_diffrn_radiation_monochromator     graphite
_diffrn_measurement_device_type     'Bruker APEXII CCD'
_diffrn_measurement_method     'phi and omega scans'
_diffrn_detector_area_resol_mean     ?
_diffrn_reflns_number     5794
_diffrn_reflns_av_R_equivalents     0.0145
_diffrn_reflns_av_sigmaI/netI     0.0275
_diffrn_reflns_theta_min     1.96
_diffrn_reflns_theta_max     23.30
_diffrn_reflns_theta_full     23.30
_diffrn_measured_fraction_theta_max     0.990
_diffrn_measured_fraction_theta_full     0.990
_diffrn_reflns_limit_h_min     -11
_diffrn_reflns_limit_h_max     11
_diffrn_reflns_limit_k_min     -11
_diffrn_reflns_limit_k_max     5
_diffrn_reflns_limit_l_min     -14
_diffrn_reflns_limit_l_max     13
_diffrn_standards_number     ?
_diffrn_standards_interval_count     ?
_diffrn_standards_interval_time     ?
_diffrn_standards_decay_%     ?
_refine_special_details
;
Refinement of <i>F</i>^2^ against ALL reflections. The weighted <i>R</i>-factor
<i>wR</i> and goodness of fit <i>S</i> are based on <i>F</i>^2^, conventional
<i>R</i>-factors <i>R</i> are based on <i>F</i>, with <i>F</i> set to zero for
negative <i>F</i>^2^. The threshold expression of <i>F</i>^2^ >
\s(<i>F</i>^2^) is used only for calculating <i>R</i>-factors(gt) <i>etc</i>.
and is not relevant to the choice of reflections for refinement.
<i>R</i>-factors based on <i>F</i>^2^ are statistically about twice as large
as those based on <i>F</i>, and <i>R</i>- factors based on ALL data will be
even larger.
;
_reflns_number_total     3874
_reflns_number_gt     3154
_reflns_threshold_expression     >2sigma(I)
_refine_ls_structure_factor_coef     Fsqd
_refine_ls_matrix_type     full
_refine_ls_R_factor_all     0.0554
_refine_ls_R_factor_gt     0.0450
_refine_ls_wR_factor_gt     0.1301
_refine_ls_wR_factor_ref     0.1408
_refine_ls_goodness_of_fit_ref     1.021
_refine_ls_restrained_S_all     1.021
_refine_ls_number_reflns     3874
_refine_ls_number_parameters     365
_refine_ls_number_restraints     0
_refine_ls_hydrogen_treatment     constr
_refine_ls_weighting_scheme     calc
_refine_ls_weighting_details
         'calc w=1/[\s^2^(Fo^2^)+(0.0930P)^2^+0.1798P] where P=(Fo^2^+2Fc^2^)/3'
_atom_sites_solution_hydrogens     geom
_atom_sites_solution_primary     direct
_atom_sites_solution_secondary     difmap
_refine_ls_shift/su_max     0.000
_refine_ls_shift/su_mean     0.000
_refine_diff_density_max     0.224
_refine_diff_density_min     -0.191
_refine_ls_extinction_method     none
_refine_ls_extinction_coef     ?
loop_
    _atom_type_symbol
    _atom_type_description
    _atom_type_scat_dispersion_real
    _atom_type_scat_dispersion_imag
    _atom_type_scat_source
    'C' 'C' 0.0033 0.0016
                         'International Tables Vol C Tables 4.2.6.8 and 6.1.1.4'
    'H' 'H' 0.0000 0.0000
                         'International Tables Vol C Tables 4.2.6.8 and 6.1.1.4'
    'O' 'O' 0.0106 0.0060
                         'International Tables Vol C Tables 4.2.6.8 and 6.1.1.4'
_computing_data_collection     'APEX2 (Bruker, 2007)'
_computing_cell_refinement     'SAINT (Bruker, 2007)'
_computing_data_reduction     'SAINT (Bruker, 2007)'
_computing_structure_solution     'SHELXS97 (Sheldrick, 2008)'
_computing_structure_refinement     'SHELXL97 (Sheldrick, 2008)'
_computing_molecular_graphics     'SHELXTL (Sheldrick, 2008)'
_computing_publication_material     'SHELXTL (Sheldrick, 2008)'
loop_
    _atom_site_type_symbol
    _atom_site_label
    _atom_site_fract_x
    _atom_site_fract_y
    _atom_site_fract_z
    _atom_site_U_iso_or_equiv
    _atom_site_adp_type
    _atom_site_calc_flag
    _atom_site_refinement_flags
    _atom_site_occupancy
    _atom_site_symmetry_multiplicity
    _atom_site_disorder_assembly
    _atom_site_disorder_group
    O O8 0.45863(12) 0.12659(13) 0.65556(10) 0.0507(4) Uani d . 1 1 . .
    O O7 0.68968(14) 0.00872(15) 0.63970(12) 0.0595(4) Uani d . 1 1 . .
    C C22 0.52664(18) 0.12698(18) 0.73608(16) 0.0447(5) Uani d . 1 1 . .
    C C16 0.51038(17) 0.20109(18) 0.55175(15) 0.0424(5) Uani d . 1 1 . .
    C C19 0.60706(19) 0.33828(19) 0.33809(16) 0.0480(5) Uani d . 1 1 . .
    C C20 0.5219(2) 0.2327(2) 0.35983(17) 0.0500(5) Uani d . 1 1 . .
    H H20A 0.4978 0.2079 0.3019 0.060 Uiso calc R 1 1 . .
    C C23 0.64416(19) 0.06201(18) 0.73023(16) 0.0470(5) Uani d . 1 1 . .
    C C21 0.47319(19) 0.16482(19) 0.46587(16) 0.0475(5) Uani d . 1 1 . .
    H H21A 0.4156 0.0949 0.4799 0.057 Uiso calc R 1 1 . .
    C C27 0.4736(2) 0.1865(2) 0.82238(16) 0.0510(5) Uani d . 1 1 . .
    H H27A 0.3956 0.2301 0.8245 0.061 Uiso calc R 1 1 . .
    C C24 0.7062(2) 0.0578(2) 0.81386(18) 0.0566(6) Uani d . 1 1 . .
    H H24A 0.7845 0.0148 0.8119 0.068 Uiso calc R 1 1 . .
    C C17 0.5919(2) 0.30742(19) 0.53229(17) 0.0511(5) Uani d . 1 1 . .
    H H17A 0.6142 0.3332 0.5905 0.061 Uiso calc R 1 1 . .
    O O10 0.6491(2) 0.36489(19) 0.14387(14) 0.0957(7) Uani d . 1 1 . .
    O O9 0.7344(2) 0.50767(18) 0.21132(13) 0.0866(6) Uani d . 1 1 . .
    H H9 0.7690 0.5355 0.1457 0.130 Uiso calc R 1 1 . .
    C C18 0.6399(2) 0.3752(2) 0.42520(16) 0.0520(5) Uani d . 1 1 . .
    H H18A 0.6952 0.4469 0.4116 0.062 Uiso calc R 1 1 . .
    C C26 0.5356(2) 0.1820(2) 0.90646(16) 0.0543(5) Uani d . 1 1 . .
    C C25 0.6514(2) 0.1177(2) 0.90050(18) 0.0605(6) Uani d . 1 1 . .
    H H25A 0.6940 0.1144 0.9562 0.073 Uiso calc R 1 1 . .
    C C28 0.6631(2) 0.4042(2) 0.22227(18) 0.0590(6) Uani d . 1 1 . .
    C C29 0.8069(3) -0.0626(3) 0.6332(2) 0.0796(8) Uani d . 1 1 . .
    H H29A 0.8279 -0.0952 0.5665 0.119 Uiso calc R 1 1 . .
    H H29B 0.7942 -0.1332 0.6957 0.119 Uiso calc R 1 1 . .
    H H29C 0.8776 -0.0074 0.6331 0.119 Uiso calc R 1 1 . .
    O O3 1.04180(13) 0.76114(15) 0.31213(12) 0.0619(4) Uani d . 1 1 . .
    C C7 0.9680(2) 0.70611(19) 0.41650(17) 0.0502(5) Uani d . 1 1 . .
    O O2 0.89962(16) 0.97320(16) 0.31548(14) 0.0700(5) Uani d . 1 1 . .
    O O5 0.8207(2) 0.5321(2) 0.82261(14) 0.0896(6) Uani d . 1 1 . .
    C C1 0.97799(19) 0.8027(2) 0.22881(17) 0.0516(5) Uani d . 1 1 . .
    C C12 0.8381(2) 0.66884(19) 0.43978(17) 0.0501(5) Uani d . 1 1 . .
    H H12A 0.7941 0.6824 0.3842 0.060 Uiso calc R 1 1 . .
    C C10 0.8387(2) 0.59194(19) 0.63005(17) 0.0524(5) Uani d . 1 1 . .
    C C11 0.7735(2) 0.61085(19) 0.54690(17) 0.0503(5) Uani d . 1 1 . .
    H H11A 0.6860 0.5844 0.5632 0.060 Uiso calc R 1 1 . .
    C C3 0.9363(2) 0.7804(2) 0.05822(17) 0.0560(6) Uani d . 1 1 . .
    C C6 0.90656(19) 0.9154(2) 0.22828(17) 0.0517(5) Uani d . 1 1 . .
    C C2 0.9932(2) 0.7374(2) 0.14517(18) 0.0561(5) Uani d . 1 1 . .
    H H2A 1.0423 0.6632 0.1466 0.067 Uiso calc R 1 1 . .
    O O4 0.65453(19) 0.48294(19) 0.75911(13) 0.0810(5) Uani d . 1 1 . .
    H H4 0.6192 0.4596 0.8251 0.122 Uiso calc R 1 1 . .
    C C8 1.0346(2) 0.6871(2) 0.4979(2) 0.0612(6) Uani d . 1 1 . .
    H H8A 1.1225 0.7124 0.4811 0.073 Uiso calc R 1 1 . .
    C C15 0.7709(3) 0.5337(2) 0.74642(18) 0.0630(6) Uani d . 1 1 . .
    C C5 0.8493(2) 0.9587(2) 0.14235(19) 0.0589(6) Uani d . 1 1 . .
    H H5A 0.8006 1.0331 0.1406 0.071 Uiso calc R 1 1 . .
    C C9 0.9694(2) 0.6303(2) 0.60459(19) 0.0616(6) Uani d . 1 1 . .
    H H9A 1.0137 0.6177 0.6599 0.074 Uiso calc R 1 1 . .
    C C4 0.8646(2) 0.8908(2) 0.05883(18) 0.0603(6) Uani d . 1 1 . .
    H H4A 0.8254 0.9206 0.0014 0.072 Uiso calc R 1 1 . .
    C C14 0.9473(3) 0.7054(3) -0.03082(19) 0.0724(7) Uani d . 1 1 . .
    H H14A 0.9394 0.7625 -0.0984 0.087 Uiso calc R 1 1 . .
    H H14B 1.0321 0.6655 -0.0453 0.087 Uiso calc R 1 1 . .
    C C13 0.8180(3) 1.0823(2) 0.3227(2) 0.0787(7) Uani d . 1 1 . .
    H H13A 0.8209 1.1140 0.3870 0.118 Uiso calc R 1 1 . .
    H H13B 0.7294 1.0575 0.3279 0.118 Uiso calc R 1 1 . .
    H H13C 0.8490 1.1487 0.2580 0.118 Uiso calc R 1 1 . .
    O O6 0.5358(2) 0.37953(16) 0.96729(14) 0.0863(6) Uani d . 1 1 . .
    H H6 0.5827 0.3883 1.0075 0.129 Uiso calc R 1 1 . .
    O O1 0.8463(2) 0.6102(2) 0.00454(13) 0.0946(7) Uani d . 1 1 . .
    H H1 0.8407 0.5796 -0.0479 0.142 Uiso calc R 1 1 . .
    C C30 0.4822(3) 0.2530(3) 0.99757(19) 0.0717(7) Uani d . 1 1 . .
    H H30A 0.3874 0.2556 1.0121 0.086 Uiso calc R 1 1 . .
    H H30B 0.5041 0.2083 1.0646 0.086 Uiso calc R 1 1 . .
loop_
    _atom_site_aniso_label
    _atom_site_aniso_U_11
    _atom_site_aniso_U_22
    _atom_site_aniso_U_33
    _atom_site_aniso_U_12
    _atom_site_aniso_U_13
    _atom_site_aniso_U_23
    O8 0.0490(8) 0.0603(9) 0.0454(8) -0.0110(6) -0.0185(6) -0.0068(7)
    O7 0.0618(9) 0.0643(9) 0.0656(10) 0.0097(7) -0.0272(7) -0.0302(8)
    C22 0.0472(11) 0.0465(11) 0.0426(11) -0.0110(9) -0.0170(9) -0.0060(9)
    C16 0.0414(10) 0.0445(11) 0.0446(11) 0.0036(8) -0.0165(8) -0.0102(9)
    C19 0.0531(11) 0.0491(11) 0.0458(11) 0.0032(9) -0.0194(9) -0.0108(9)
    C20 0.0585(12) 0.0534(12) 0.0479(12) -0.0010(10) -0.0275(10) -0.0148(10)
    C23 0.0549(12) 0.0412(11) 0.0484(12) -0.0052(9) -0.0197(9) -0.0082(9)
    C21 0.0477(11) 0.0470(11) 0.0546(13) -0.0028(9) -0.0240(9) -0.0119(10)
    C27 0.0496(11) 0.0546(12) 0.0478(12) -0.0043(9) -0.0104(9) -0.0102(10)
    C24 0.0651(13) 0.0525(12) 0.0597(13) 0.0017(10) -0.0315(11) -0.0090(10)
    C17 0.0613(12) 0.0504(12) 0.0479(12) -0.0092(10) -0.0214(10) -0.0136(9)
    O10 0.1400(18) 0.1021(15) 0.0491(10) -0.0394(13) -0.0320(10) -0.0091(10)
    O9 0.1231(15) 0.0779(12) 0.0519(10) -0.0380(11) -0.0120(10) -0.0062(9)
    C18 0.0616(13) 0.0464(11) 0.0518(13) -0.0090(10) -0.0193(10) -0.0111(10)
    C26 0.0656(14) 0.0556(13) 0.0401(11) -0.0127(11) -0.0113(10) -0.0075(9)
    C25 0.0786(16) 0.0599(14) 0.0505(13) -0.0066(12) -0.0334(11) -0.0063(10)
    C28 0.0713(14) 0.0584(14) 0.0496(13) -0.0051(11) -0.0208(11) -0.0089(11)
    C29 0.0760(16) 0.0827(18) 0.099(2) 0.0262(14) -0.0367(15) -0.0474(16)
    O3 0.0482(8) 0.0761(10) 0.0612(10) 0.0049(7) -0.0208(7) -0.0056(8)
    C7 0.0533(12) 0.0481(12) 0.0552(13) 0.0113(9) -0.0229(10) -0.0143(10)
    O2 0.0745(10) 0.0656(10) 0.0815(11) 0.0104(8) -0.0311(9) -0.0285(9)
    O5 0.1208(15) 0.1074(15) 0.0559(10) 0.0156(12) -0.0428(11) -0.0273(10)
    C1 0.0435(11) 0.0556(13) 0.0555(13) -0.0004(9) -0.0175(9) -0.0046(10)
    C12 0.0549(12) 0.0488(11) 0.0534(12) 0.0040(9) -0.0265(10) -0.0103(10)
    C10 0.0704(14) 0.0436(11) 0.0539(13) 0.0145(10) -0.0288(11) -0.0196(9)
    C11 0.0600(12) 0.0445(11) 0.0537(13) 0.0056(9) -0.0246(10) -0.0141(10)
    C3 0.0550(12) 0.0602(14) 0.0467(12) -0.0099(10) -0.0066(10) -0.0038(10)
    C6 0.0452(11) 0.0513(12) 0.0570(13) -0.0050(9) -0.0114(9) -0.0085(10)
    C2 0.0527(12) 0.0523(12) 0.0594(14) 0.0043(10) -0.0105(10) -0.0084(11)
    O4 0.1012(14) 0.0868(13) 0.0534(10) -0.0133(11) -0.0265(9) -0.0004(9)
    C8 0.0554(13) 0.0679(14) 0.0722(16) 0.0094(11) -0.0329(12) -0.0211(12)
    C15 0.0921(18) 0.0545(13) 0.0526(14) 0.0174(13) -0.0313(13) -0.0201(11)
    C5 0.0561(13) 0.0518(13) 0.0648(14) 0.0032(10) -0.0176(11) -0.0007(11)
    C9 0.0741(15) 0.0658(14) 0.0603(15) 0.0166(12) -0.0390(12) -0.0221(12)
    C4 0.0563(13) 0.0685(15) 0.0512(13) -0.0053(11) -0.0170(10) 0.0033(11)
    C14 0.0780(16) 0.0839(18) 0.0500(13) -0.0120(14) -0.0063(11) -0.0131(12)
    C13 0.0876(18) 0.0606(15) 0.0837(18) 0.0078(13) -0.0080(14) -0.0234(13)
    O6 0.1443(18) 0.0613(11) 0.0554(10) -0.0033(11) -0.0256(10) -0.0161(8)
    O1 0.1292(16) 0.1022(15) 0.0485(10) -0.0476(13) -0.0084(10) -0.0180(10)
    C30 0.0852(17) 0.0803(17) 0.0516(14) -0.0086(13) -0.0136(12) -0.0216(12)
_geom_special_details
;
All e.s.d.'s (except the e.s.d. in the dihedral angle between two l.s. planes)
are estimated using the full covariance matrix. The cell e.s.d.'s are taken
into account individually in the estimation of e.s.d.'s in distances, angles
and torsion angles; correlations between e.s.d.'s in cell parameters are only
used when they are defined by crystal symmetry. An approximate (isotropic)
treatment of cell e.s.d.'s is used for estimating e.s.d.'s involving l.s.
planes.
;
loop_
    _geom_bond_atom_site_label_1
    _geom_bond_atom_site_label_2
    _geom_bond_site_symmetry_2
    _geom_bond_distance
    _geom_bond_publ_flag
    O8 C16 . 1.381(2) ?
    O8 C22 . 1.399(2) ?
    O7 C23 . 1.367(2) ?
    O7 C29 . 1.425(3) ?
    C22 C27 . 1.374(3) ?
    C22 C23 . 1.394(3) ?
    C16 C17 . 1.378(3) ?
    C16 C21 . 1.384(3) ?
    C19 C18 . 1.380(3) ?
    C19 C20 . 1.392(3) ?
    C19 C28 . 1.477(3) ?
    C20 C21 . 1.373(3) ?
    C20 H20A . 0.9300 ?
    C23 C24 . 1.383(3) ?
    C21 H21A . 0.9300 ?
    C27 C26 . 1.387(3) ?
    C27 H27A . 0.9300 ?
    C24 C25 . 1.384(3) ?
    C24 H24A . 0.9300 ?
    C17 C18 . 1.382(3) ?
    C17 H17A . 0.9300 ?
    O10 C28 . 1.207(3) ?
    O9 C28 . 1.311(3) ?
    O9 H9 . 0.8200 ?
    C18 H18A . 0.9300 ?
    C26 C25 . 1.375(3) ?
    C26 C30 . 1.501(3) ?
    C25 H25A . 0.9300 ?
    C29 H29A . 0.9600 ?
    C29 H29B . 0.9600 ?
    C29 H29C . 0.9600 ?
    O3 C7 . 1.379(3) ?
    O3 C1 . 1.393(2) ?
    C7 C12 . 1.376(3) ?
    C7 C8 . 1.378(3) ?
    O2 C6 . 1.367(3) ?
    O2 C13 . 1.428(3) ?
    O5 C15 . 1.218(3) ?
    C1 C2 . 1.367(3) ?
    C1 C6 . 1.396(3) ?
    C12 C11 . 1.385(3) ?
    C12 H12A . 0.9300 ?
    C10 C9 . 1.384(3) ?
    C10 C11 . 1.388(3) ?
    C10 C15 . 1.487(3) ?
    C11 H11A . 0.9300 ?
    C3 C4 . 1.377(3) ?
    C3 C2 . 1.387(3) ?
    C3 C14 . 1.500(3) ?
    C6 C5 . 1.379(3) ?
    C2 H2A . 0.9300 ?
    O4 C15 . 1.311(3) ?
    O4 H4 . 0.8200 ?
    C8 C9 . 1.379(3) ?
    C8 H8A . 0.9300 ?
    C5 C4 . 1.384(3) ?
    C5 H5A . 0.9300 ?
    C9 H9A . 0.9300 ?
    C4 H4A . 0.9300 ?
    C14 O1 . 1.408(3) ?
    C14 H14A . 0.9700 ?
    C14 H14B . 0.9700 ?
    C13 H13A . 0.9600 ?
    C13 H13B . 0.9600 ?
    C13 H13C . 0.9600 ?
    O6 C30 . 1.409(3) ?
    O6 H6 . 0.8200 ?
    O1 H1 . 0.8200 ?
    C30 H30A . 0.9700 ?
    C30 H30B . 0.9700 ?
loop_
    _geom_angle_atom_site_label_1
    _geom_angle_atom_site_label_2
    _geom_angle_atom_site_label_3
    _geom_angle_site_symmetry_1
    _geom_angle_site_symmetry_3
    _geom_angle
    _geom_angle_publ_flag
    C16 O8 C22 . . 117.53(13) ?
    C23 O7 C29 . . 117.67(17) ?
    C27 C22 C23 . . 121.00(18) ?
    C27 C22 O8 . . 119.45(18) ?
    C23 C22 O8 . . 119.49(17) ?
    C17 C16 O8 . . 123.43(17) ?
    C17 C16 C21 . . 120.64(18) ?
    O8 C16 C21 . . 115.91(16) ?
    C18 C19 C20 . . 118.90(18) ?
    C18 C19 C28 . . 122.14(18) ?
    C20 C19 C28 . . 118.92(18) ?
    C21 C20 C19 . . 120.65(18) ?
    C21 C20 H20A . . 119.7 ?
    C19 C20 H20A . . 119.7 ?
    O7 C23 C24 . . 125.23(19) ?
    O7 C23 C22 . . 116.22(16) ?
    C24 C23 C22 . . 118.54(19) ?
    C20 C21 C16 . . 119.57(18) ?
    C20 C21 H21A . . 120.2 ?
    C16 C21 H21A . . 120.2 ?
    C22 C27 C26 . . 120.5(2) ?
    C22 C27 H27A . . 119.7 ?
    C26 C27 H27A . . 119.7 ?
    C23 C24 C25 . . 119.8(2) ?
    C23 C24 H24A . . 120.1 ?
    C25 C24 H24A . . 120.1 ?
    C16 C17 C18 . . 119.21(18) ?
    C16 C17 H17A . . 120.4 ?
    C18 C17 H17A . . 120.4 ?
    C28 O9 H9 . . 109.5 ?
    C19 C18 C17 . . 120.98(18) ?
    C19 C18 H18A . . 119.5 ?
    C17 C18 H18A . . 119.5 ?
    C25 C26 C27 . . 118.34(19) ?
    C25 C26 C30 . . 120.8(2) ?
    C27 C26 C30 . . 120.7(2) ?
    C26 C25 C24 . . 121.80(19) ?
    C26 C25 H25A . . 119.1 ?
    C24 C25 H25A . . 119.1 ?
    O10 C28 O9 . . 122.3(2) ?
    O10 C28 C19 . . 123.6(2) ?
    O9 C28 C19 . . 113.99(19) ?
    O7 C29 H29A . . 109.5 ?
    O7 C29 H29B . . 109.5 ?
    H29A C29 H29B . . 109.5 ?
    O7 C29 H29C . . 109.5 ?
    H29A C29 H29C . . 109.5 ?
    H29B C29 H29C . . 109.5 ?
    C7 O3 C1 . . 118.79(15) ?
    C12 C7 C8 . . 121.1(2) ?
    C12 C7 O3 . . 123.66(18) ?
    C8 C7 O3 . . 115.18(19) ?
    C6 O2 C13 . . 117.22(18) ?
    C2 C1 O3 . . 119.55(19) ?
    C2 C1 C6 . . 121.01(19) ?
    O3 C1 C6 . . 119.31(19) ?
    C7 C12 C11 . . 119.26(18) ?
    C7 C12 H12A . . 120.4 ?
    C11 C12 H12A . . 120.4 ?
    C9 C10 C11 . . 119.3(2) ?
    C9 C10 C15 . . 119.11(19) ?
    C11 C10 C15 . . 121.6(2) ?
    C12 C11 C10 . . 120.4(2) ?
    C12 C11 H11A . . 119.8 ?
    C10 C11 H11A . . 119.8 ?
    C4 C3 C2 . . 117.9(2) ?
    C4 C3 C14 . . 121.1(2) ?
    C2 C3 C14 . . 120.9(2) ?
    O2 C6 C5 . . 125.7(2) ?
    O2 C6 C1 . . 115.72(19) ?
    C5 C6 C1 . . 118.6(2) ?
    C1 C2 C3 . . 120.8(2) ?
    C1 C2 H2A . . 119.6 ?
    C3 C2 H2A . . 119.6 ?
    C15 O4 H4 . . 109.5 ?
    C7 C8 C9 . . 119.3(2) ?
    C7 C8 H8A . . 120.3 ?
    C9 C8 H8A . . 120.3 ?
    O5 C15 O4 . . 123.3(2) ?
    O5 C15 C10 . . 122.5(2) ?
    O4 C15 C10 . . 114.19(19) ?
    C6 C5 C4 . . 119.6(2) ?
    C6 C5 H5A . . 120.2 ?
    C4 C5 H5A . . 120.2 ?
    C8 C9 C10 . . 120.6(2) ?
    C8 C9 H9A . . 119.7 ?
    C10 C9 H9A . . 119.7 ?
    C3 C4 C5 . . 122.0(2) ?
    C3 C4 H4A . . 119.0 ?
    C5 C4 H4A . . 119.0 ?
    O1 C14 C3 . . 108.56(18) ?
    O1 C14 H14A . . 110.0 ?
    C3 C14 H14A . . 110.0 ?
    O1 C14 H14B . . 110.0 ?
    C3 C14 H14B . . 110.0 ?
    H14A C14 H14B . . 108.4 ?
    O2 C13 H13A . . 109.5 ?
    O2 C13 H13B . . 109.5 ?
    H13A C13 H13B . . 109.5 ?
    O2 C13 H13C . . 109.5 ?
    H13A C13 H13C . . 109.5 ?
    H13B C13 H13C . . 109.5 ?
    C30 O6 H6 . . 109.5 ?
    C14 O1 H1 . . 109.5 ?
    O6 C30 C26 . . 109.97(19) ?
    O6 C30 H30A . . 109.7 ?
    C26 C30 H30A . . 109.7 ?
    O6 C30 H30B . . 109.7 ?
    C26 C30 H30B . . 109.7 ?
    H30A C30 H30B . . 108.2 ?
loop_
    _geom_torsion_atom_site_label_1
    _geom_torsion_atom_site_label_2
    _geom_torsion_atom_site_label_3
    _geom_torsion_atom_site_label_4
    _geom_torsion_site_symmetry_1
    _geom_torsion_site_symmetry_2
    _geom_torsion_site_symmetry_3
    _geom_torsion_site_symmetry_4
    _geom_torsion
    _geom_torsion_publ_flag
    C16 O8 C22 C27 . . . . 109.7(2) ?
    C16 O8 C22 C23 . . . . -73.2(2) ?
    C22 O8 C16 C17 . . . . -24.5(3) ?
    C22 O8 C16 C21 . . . . 156.97(17) ?
    C18 C19 C20 C21 . . . . -1.2(3) ?
    C28 C19 C20 C21 . . . . 176.59(19) ?
    C29 O7 C23 C24 . . . . 3.4(3) ?
    C29 O7 C23 C22 . . . . -177.65(19) ?
    C27 C22 C23 O7 . . . . -178.58(17) ?
    O8 C22 C23 O7 . . . . 4.4(3) ?
    C27 C22 C23 C24 . . . . 0.5(3) ?
    O8 C22 C23 C24 . . . . -176.58(17) ?
    C19 C20 C21 C16 . . . . -0.7(3) ?
    C17 C16 C21 C20 . . . . 2.4(3) ?
    O8 C16 C21 C20 . . . . -179.01(16) ?
    C23 C22 C27 C26 . . . . -0.7(3) ?
    O8 C22 C27 C26 . . . . 176.39(17) ?
    O7 C23 C24 C25 . . . . 178.76(19) ?
    C22 C23 C24 C25 . . . . -0.2(3) ?
    O8 C16 C17 C18 . . . . 179.35(18) ?
    C21 C16 C17 C18 . . . . -2.2(3) ?
    C20 C19 C18 C17 . . . . 1.4(3) ?
    C28 C19 C18 C17 . . . . -176.28(19) ?
    C16 C17 C18 C19 . . . . 0.2(3) ?
    C22 C27 C26 C25 . . . . 0.6(3) ?
    C22 C27 C26 C30 . . . . 176.53(19) ?
    C27 C26 C25 C24 . . . . -0.3(3) ?
    C30 C26 C25 C24 . . . . -176.3(2) ?
    C23 C24 C25 C26 . . . . 0.1(3) ?
    C18 C19 C28 O10 . . . . 170.7(2) ?
    C20 C19 C28 O10 . . . . -7.0(4) ?
    C18 C19 C28 O9 . . . . -6.9(3) ?
    C20 C19 C28 O9 . . . . 175.4(2) ?
    C1 O3 C7 C12 . . . . 11.8(3) ?
    C1 O3 C7 C8 . . . . -169.74(19) ?
    C7 O3 C1 C2 . . . . -109.8(2) ?
    C7 O3 C1 C6 . . . . 74.4(2) ?
    C8 C7 C12 C11 . . . . -0.2(3) ?
    O3 C7 C12 C11 . . . . 178.08(18) ?
    C7 C12 C11 C10 . . . . 0.8(3) ?
    C9 C10 C11 C12 . . . . -0.7(3) ?
    C15 C10 C11 C12 . . . . 178.07(18) ?
    C13 O2 C6 C5 . . . . 5.0(3) ?
    C13 O2 C6 C1 . . . . -174.72(19) ?
    C2 C1 C6 O2 . . . . -179.12(18) ?
    O3 C1 C6 O2 . . . . -3.4(3) ?
    C2 C1 C6 C5 . . . . 1.1(3) ?
    O3 C1 C6 C5 . . . . 176.89(18) ?
    O3 C1 C2 C3 . . . . -176.70(18) ?
    C6 C1 C2 C3 . . . . -1.0(3) ?
    C4 C3 C2 C1 . . . . 0.2(3) ?
    C14 C3 C2 C1 . . . . -177.01(18) ?
    C12 C7 C8 C9 . . . . -0.3(3) ?
    O3 C7 C8 C9 . . . . -178.76(19) ?
    C9 C10 C15 O5 . . . . 8.9(3) ?
    C11 C10 C15 O5 . . . . -169.9(2) ?
    C9 C10 C15 O4 . . . . -170.1(2) ?
    C11 C10 C15 O4 . . . . 11.1(3) ?
    O2 C6 C5 C4 . . . . 179.73(18) ?
    C1 C6 C5 C4 . . . . -0.6(3) ?
    C7 C8 C9 C10 . . . . 0.3(3) ?
    C11 C10 C9 C8 . . . . 0.2(3) ?
    C15 C10 C9 C8 . . . . -178.65(19) ?
    C2 C3 C4 C5 . . . . 0.4(3) ?
    C14 C3 C4 C5 . . . . 177.58(19) ?
    C6 C5 C4 C3 . . . . -0.2(3) ?
    C4 C3 C14 O1 . . . . -91.9(3) ?
    C2 C3 C14 O1 . . . . 85.2(3) ?
    C25 C26 C30 O6 . . . . 87.2(3) ?
    C27 C26 C30 O6 . . . . -88.7(3) ?
loop_
    _geom_hbond_atom_site_label_D
    _geom_hbond_atom_site_label_H
    _geom_hbond_atom_site_label_A
    _geom_hbond_site_symmetry_A
    _geom_hbond_distance_DH
    _geom_hbond_distance_HA
    _geom_hbond_distance_DA
    _geom_hbond_angle_DHA
    O9 H9 O1 . 0.82 1.80 2.620(2) 175
    O4 H4 O6 . 0.82 1.84 2.652(2) 1670
    O6 H6 O10 1_556 0.82 2.01 2.791(3) 159
    O1 H1 O5 1_554 0.82 1.89 2.706(2) 172
data_global
_journal_date_recd_electronic     2011-03-22
_journal_date_accepted     2011-04-01
_journal_name_full     'Acta Crystallographica, Section E'
_journal_year     2011
_journal_volume     67
_journal_issue      5
_journal_page_first     o1069
_journal_page_last     o1069
_journal_paper_category     QO
_journal_coeditor_code     CV5067
_publ_contact_author_name     'Bo, Wu'
_publ_contact_author_address
;
School of Chemistry and Chemical Engineering
Shandong University
Shanda nanlu 27
Jinan 250100
People's Republic of China
;
_publ_contact_author_email     'ny526ny526@gmail.com'
_publ_contact_author_fax     '86 531 88364464'
_publ_contact_author_phone     '86 531 88364464'
_publ_section_title
;
4-(5-Hydroxymethyl-2-methoxyphenoxy)benzoic acid
;
loop_
    _publ_author_name
    _publ_author_address
    'Niu, Yanyan'
;
School of Chemistry and Chemical Engineering,
Shandong University, Jinan
250100, People's Republic of China
;
    'Wu, Bo'
;
School of Chemistry and Chemical Engineering,
Shandong University, Jinan
250100, People's Republic of China
;
