# Supplementary material for: 4-(5-Hy­droxy­meth­yl-2-meth­oxy­phen­oxy)benzoic acid
Source: Acta Crystallogr Sect E Struct Rep Online. 2011 Apr 7;67(Pt 5):o1069. doi: 10.1107/S1600536811012190 (PMC3089302; doi:10.1107/S1600536811012190)
Supplement: Supplementary file 2 [file e-67-o1069-Isup2.hkl]

# 
# h,k,l, Fc-squared, Fo-squared, sigma(Fo-squared) and status flag 
# 
data_I
_shelx_title ' test in P-1' 
_shelx_refln_list_code          4 
_shelx_F_calc_maximum      195.00 
_exptl_crystal_F_000       576.00 
_reflns_d_resolution_high  0.8986 
 
loop_ 
 _symmetry_equiv_pos_as_xyz 
 'x, y, z' 
 '-x, -y, -z' 
 
_cell_length_a    10.5420 
_cell_length_b    10.6153 
_cell_length_c    12.8070 
_cell_angle_alpha  78.024 
_cell_angle_beta   75.184 
_cell_angle_gamma  88.451 
 
_shelx_F_squared_multiplier     1.000 
 
loop_ 
 _refln_index_h 
 _refln_index_k 
 _refln_index_l 
 _refln_F_squared_calc 
 _refln_F_squared_meas 
 _refln_F_squared_sigma 
 _refln_observed_status 
   1   0   0      154.01      137.46      3.29 o 
   2   0   0     3821.75     3672.21     56.10 o 
   3   0   0      469.32      467.10      8.26 o 
   4   0   0      249.39      241.25      4.47 o 
   5   0   0       39.18       29.57      2.25 o 
   6   0   0     1868.99     1962.23     30.66 o 
   7   0   0      127.03      137.56      3.43 o 
   8   0   0        0.80        0.97      1.87 o 
   9   0   0       18.25       14.32      1.92 o 
  10   0   0       22.62       21.26      2.40 o 
  11   0   0        0.50       -0.93      1.44 o 
 -11   1   0        7.21        3.96      1.85 o 
 -10   1   0       29.07       26.55      1.86 o 
  -9   1   0       17.06       15.22      1.55 o 
  -8   1   0        1.13        0.17      1.07 o 
  -7   1   0       46.58       50.86      1.97 o 
  -6   1   0       14.66       10.24      0.98 o 
  -5   1   0      672.14      759.05     12.47 o 
  -4   1   0      209.43      242.46      4.51 o 
  -3   1   0     1447.09     1475.13     31.06 o 
  -2   1   0    16263.33    14675.89    222.20 o 
  -1   1   0        0.13       -0.61      0.61 o 
   0   1   0        4.65       10.52      0.42 o 
   1   1   0      114.62       95.74      2.62 o 
   2   1   0     4259.82     4128.20     61.98 o 
   3   1   0      817.60      704.10     15.50 o 
   4   1   0      125.80      127.01      3.77 o 
   5   1   0     2193.96     2350.31     50.16 o 
   6   1   0       51.51       49.68      2.62 o 
   7   1   0        8.01        7.06      1.41 o 
   8   1   0       53.21       51.02      2.91 o 
   9   1   0        3.56        4.51      1.50 o 
  10   1   0        9.45        9.72      2.05 o 
  11   1   0       17.55       18.89      2.49 o 
 -11   2   0       32.75       37.41      2.24 o 
 -10   2   0        4.08        4.05      2.54 o 
  -9   2   0       64.78       65.08      2.52 o 
  -8   2   0      133.26      137.68      5.42 o 
  -7   2   0       13.43       16.72      1.26 o 
  -6   2   0       82.07       81.38      4.27 o 
  -5   2   0       32.60       34.77      1.56 o 
  -4   2   0     1850.76     1834.33     28.37 o 
  -3   2   0     1935.15     1868.64     28.68 o 
  -2   2   0    38025.06    31409.45    605.72 o 
  -1   2   0       10.55       12.37      0.62 o 
   0   2   0        5.90        7.72      0.46 o 
   1   2   0      159.23      153.32      3.71 o 
   2   2   0    10566.57     9201.07    193.47 o 
   3   2   0     3118.20     3057.00     64.19 o 
   4   2   0     2545.37     2622.32     55.50 o 
   5   2   0      253.11      255.07      6.75 o 
   6   2   0        5.08        3.84      0.99 o 
   7   2   0      135.56      143.19      4.89 o 
   8   2   0        7.21        6.75      1.41 o 
   9   2   0       62.08       58.41      3.29 o 
  10   2   0        0.43        0.83      1.28 o 
  11   2   0        3.88        4.03      1.69 o 
 -11   3   0        5.43        6.33      2.14 o 
 -10   3   0       14.09       18.06      1.62 o 
  -9   3   0       11.46        9.88      1.30 o 
  -8   3   0        0.45       -0.06      0.86 o 
  -7   3   0       18.05       20.34      1.36 o 
  -6   3   0      115.78      107.31      2.90 o 
  -5   3   0      523.46      486.00      9.40 o 
  -4   3   0     4498.40     4552.59     69.02 o 
  -3   3   0     1545.81     1601.12     24.77 o 
  -2   3   0     3485.13     3512.98     53.21 o 
  -1   3   0     3594.68     3569.75     54.39 o 
   0   3   0      371.67      452.21      7.31 o 
   1   3   0     1663.33     1477.23     22.70 o 
   2   3   0     8230.79     7287.32    153.13 o 
   3   3   0     1322.44     1304.53     28.04 o 
   4   3   0       43.47       49.14      2.14 o 
   5   3   0      124.60      150.38      4.60 o 
   6   3   0       52.23       48.02      2.49 o 
   7   3   0      162.16      167.87      5.43 o 
   8   3   0       63.94       65.02      3.29 o 
   9   3   0        4.80        5.56      1.60 o 
  10   3   0        0.76        2.94      1.47 o 
 -10   4   0       18.86       16.32      1.58 o 
  -9   4   0        8.20        7.68      1.21 o 
  -8   4   0       34.51       33.78      2.19 o 
  -7   4   0        0.46       -0.39      1.01 o 
  -6   4   0      128.01      135.79      4.00 o 
  -5   4   0      135.91      125.51      3.05 o 
  -4   4   0      554.10      494.57      8.52 o 
  -3   4   0     1136.29     1168.28     21.24 o 
  -2   4   0      485.81      539.55      8.90 o 
  -1   4   0      237.79      225.52      4.11 o 
   0   4   0      125.37      164.59      3.16 o 
   1   4   0     2831.39     2799.78     42.63 o 
   2   4   0      552.28      486.14     11.06 o 
   3   4   0      216.48      203.73      5.40 o 
   4   4   0      322.09      320.80      8.06 o 
   5   4   0       23.35       33.44      1.98 o 
   6   4   0        1.14        2.65      0.99 o 
   7   4   0        0.01        2.30      1.15 o 
   8   4   0        6.85       13.08      1.82 o 
   9   4   0       20.00       19.98      2.27 o 
  10   4   0       19.42       18.70      2.27 o 
 -10   5   0        0.33        0.50      1.07 o 
  -9   5   0        7.16        6.45      1.22 o 
  -8   5   0        0.08        0.70      0.91 o 
  -7   5   0      166.15      157.20      4.46 o 
  -6   5   0      171.16      139.80      3.52 o 
  -5   5   0      416.29      412.32      7.54 o 
  -4   5   0        4.04        6.65      1.05 o 
  -3   5   0        0.98        1.84      0.64 o 
  -2   5   0      451.93      482.03      8.20 o 
  -1   5   0        3.33        3.10      0.61 o 
   0   5   0       24.42       45.31      6.43 o 
   1   5   0      639.14      667.93     10.94 o 
   2   5   0       92.22       89.38      2.26 o 
   3   5   0      428.16      441.10     10.49 o 
   4   5   0      100.65       96.06      3.45 o 
   5   5   0       73.28       74.29      3.04 o 
   6   5   0       26.84       24.68      1.98 o 
   7   5   0       14.22       14.61      1.76 o 
   8   5   0        2.86        6.87      1.47 o 
   9   5   0        5.97        6.33      1.69 o 
  10   5   0        0.41       -1.31      1.31 o 
  -9   6   0        9.75       10.69      1.57 o 
  -8   6   0       11.88       11.10      1.44 o 
  -7   6   0        1.75        2.83      0.97 o 
  -6   6   0        0.15        0.44      0.83 o 
  -5   6   0       44.92       49.47      2.01 o 
  -4   6   0       15.36       12.32      1.13 o 
  -3   6   0       50.99       60.54      2.03 o 
  -2   6   0      344.10      359.93      6.52 o 
  -1   6   0      510.05      546.37      9.28 o 
   0   6   0        2.38        1.00      0.59 o 
   1   6   0      125.19      131.26      4.12 o 
   2   6   0      370.32      339.75      6.27 o 
   3   6   0        5.13        7.64      1.47 o 
   4   6   0       22.01       15.89      1.47 o 
   5   6   0        7.16        6.30      1.28 o 
   6   6   0       46.31       47.50      2.69 o 
   7   6   0       40.22       43.00      2.78 o 
   8   6   0       10.69        7.42      1.60 o 
   9   6   0        1.49        2.88      1.50 o 
  -9   7   0       36.50       32.60      2.13 o 
  -8   7   0       25.93       23.28      1.76 o 
  -7   7   0      126.56      123.26      3.60 o 
  -6   7   0        0.30        1.94      0.97 o 
  -5   7   0       13.15       12.47      2.99 o 
  -4   7   0        0.35        0.64      0.79 o 
  -3   7   0        0.19       -0.22      0.73 o 
  -2   7   0       95.11       95.55      2.65 o 
  -1   7   0       21.58       23.12      1.34 o 
   0   7   0      346.43      417.43      7.54 o 
   1   7   0        0.13        1.17      1.34 o 
   2   7   0        1.82        1.35      0.70 o 
   3   7   0        1.45        0.02      0.65 o 
   4   7   0        0.38        0.40      1.13 o 
   5   7   0        0.65        0.67      0.96 o 
   6   7   0        7.12        6.30      1.37 o 
   7   7   0        0.82       -0.45      1.12 o 
   8   7   0        0.00       -1.12      1.12 o 
  -8   8   0        3.94        4.60      2.27 o 
  -7   8   0        2.05        0.38      1.04 o 
  -6   8   0        0.60        2.88      1.07 o 
  -5   8   0       13.30       15.19      1.37 o 
  -4   8   0        1.08       -0.57      0.93 o 
  -3   8   0      125.91      124.58      3.29 o 
  -2   8   0        0.63        1.13      0.83 o 
  -1   8   0       19.29       16.69      1.29 o 
   0   8   0       64.19       61.70      2.19 o 
   1   8   0       66.69       61.92      2.19 o 
   2   8   0        1.53        1.15      0.79 o 
   3   8   0        5.13        4.49      0.94 o 
   4   8   0       26.78       23.94      1.55 o 
   5   8   0        5.89        8.25      1.68 o 
   6   8   0        0.74       -0.96      0.96 o 
   7   8   0       16.88       14.93      2.05 o 
  -7   9   0        2.65        2.46      2.01 o 
  -6   9   0       11.26        7.83      2.37 o 
  -5   9   0        2.24        4.41      1.95 o 
  -4   9   0       60.21       57.96      3.74 o 
  -3   9   0       10.93       10.29      2.08 o 
  -2   9   0       23.82       23.65      1.79 o 
  -1   9   0        2.44        1.41      0.91 o 
   0   9   0       33.65       35.88      2.06 o 
   1   9   0        0.27       -0.05      0.78 o 
   2   9   0        9.93        8.40      1.20 o 
   3   9   0        1.44        0.95      0.87 o 
   4   9   0       11.40       11.93      2.96 o 
   5   9   0        7.17        8.29      1.21 o 
   6   9   0        0.02        0.13      0.96 o 
  -5  10   0       78.21       71.03      4.64 o 
  -4  10   0        0.01        0.26      1.69 o 
  -3  10   0        5.06        7.70      2.11 o 
  -2  10   0        4.77        3.42      1.82 o 
  -1  10   0        4.78        5.24      1.95 o 
   0  10   0       45.61       44.24      3.39 o 
   1  10   0        0.90       -0.32      1.53 o 
   2  10   0        0.84       -0.42      1.31 o 
   3  10   0        3.67        2.72      1.63 o 
   4  10   0        2.95        3.55      1.73 o 
   5  10   0       25.55       30.40      2.00 o 
  -3  11   0        2.73        4.96      2.08 o 
  -2  11   0       40.64       35.58      3.42 o 
  -1  11   0        9.44       10.55      2.30 o 
   0  11   0        6.33        7.80      2.24 o 
   1  11   0        7.63        5.66      2.05 o 
   2  11   0        8.49       11.96      2.49 o 
   3  11   0        1.98        2.46      1.92 o 
  -2 -11   1        4.82        5.02      2.05 o 
  -1 -11   1        0.05       -0.48      1.69 o 
   0 -11   1        0.09        0.42      1.69 o 
   1 -11   1        2.78        4.35      2.11 o 
   2 -11   1        0.59       -1.63      1.63 o 
   3 -11   1        0.59        1.15      1.82 o 
  -4 -10   1       29.81       29.92      3.92 o 
  -3 -10   1        0.87       -0.68      1.02 o 
  -2 -10   1        2.38        1.39      1.09 o 
  -1 -10   1       13.50       12.35      1.43 o 
   0 -10   1       25.88       24.81      1.75 o 
   1 -10   1        0.91        2.27      1.69 o 
   2 -10   1        4.19        1.92      1.76 o 
   3 -10   1       19.24       20.97      2.65 o 
   4 -10   1        1.25       -0.99      1.66 o 
   5 -10   1       46.96       41.02      3.55 o 
  -6  -9   1       10.04       11.53      1.52 o 
  -5  -9   1       27.20       29.52      4.68 o 
  -4  -9   1        5.24        6.81      1.17 o 
  -3  -9   1       23.48       21.33      1.63 o 
  -2  -9   1        0.05        0.55      0.91 o 
  -1  -9   1        5.49        8.24      1.23 o 
   0  -9   1       21.56       24.19      1.59 o 
   1  -9   1       30.31       27.23      3.31 o 
   2  -9   1        0.50        1.00      0.89 o 
   3  -9   1        5.81        3.36      1.69 o 
   4  -9   1        2.36        4.03      1.12 o 
   5  -9   1        0.09       -0.05      0.98 o 
   6  -9   1       18.18       17.23      2.69 o 
  -7  -8   1       12.47       12.79      1.98 o 
  -6  -8   1       18.27       18.35      2.14 o 
  -5  -8   1       38.77       41.22      3.15 o 
  -4  -8   1       12.73       12.60      1.27 o 
  -3  -8   1       47.53       44.88      2.00 o 
  -2  -8   1       86.37       83.49      3.18 o 
  -1  -8   1        0.94        2.30      0.91 o 
   0  -8   1       15.26       20.40      1.42 o 
   1  -8   1        3.63        2.62      0.91 o 
   2  -8   1        9.34       12.32      1.24 o 
   3  -8   1       26.50       26.20      1.61 o 
   4  -8   1       21.45       14.44      1.33 o 
   5  -8   1       44.46       41.65      2.02 o 
   6  -8   1        2.46        2.82      1.05 o 
   7  -8   1       26.82       25.35      1.85 o 
   8  -8   1        0.02        1.18      1.41 o 
  -8  -7   1        4.53        2.72      1.47 o 
  -7  -7   1        5.52        3.20      1.50 o 
  -6  -7   1       75.69       72.31      3.61 o 
  -5  -7   1       27.61       25.54      2.05 o 
  -4  -7   1        0.18       -0.13      0.93 o 
  -3  -7   1        3.27        5.31      0.94 o 
  -2  -7   1      201.88      195.13      4.29 o 
  -1  -7   1       62.12       68.14      2.72 o 
   0  -7   1      232.71      271.38      5.41 o 
   1  -7   1        5.40        8.03      1.10 o 
   2  -7   1       58.57       56.67      2.10 o 
   3  -7   1       20.84       22.28      1.39 o 
   4  -7   1       44.13       43.11      1.93 o 
   5  -7   1      182.95      190.12      4.46 o 
   6  -7   1       14.89       16.38      1.42 o 
   7  -7   1       19.64       18.61      1.59 o 
   8  -7   1       17.10       18.76      1.66 o 
   9  -7   1        0.12       -0.16      1.44 o 
  -9  -6   1        1.68        2.05      1.53 o 
  -8  -6   1       15.10       16.94      2.17 o 
  -7  -6   1       32.19       34.43      2.69 o 
  -6  -6   1        4.79        4.86      1.28 o 
  -5  -6   1       25.76       25.99      2.08 o 
  -4  -6   1        2.88        3.39      1.02 o 
  -3  -6   1       10.79        9.81      1.31 o 
  -2  -6   1        9.40       11.99      1.50 o 
  -1  -6   1      175.64      177.43      3.79 o 
   0  -6   1      169.77      219.47      4.42 o 
   1  -6   1      225.93      245.67      4.80 o 
   2  -6   1       20.76       29.73      1.48 o 
   3  -6   1       15.29       15.51      1.17 o 
   4  -6   1       36.95       39.11      2.94 o 
   5  -6   1       25.28       24.15      1.50 o 
   6  -6   1       18.25       18.48      1.45 o 
   7  -6   1        7.81        6.63      1.73 o 
   8  -6   1        3.77        3.03      1.12 o 
   9  -6   1       54.51       50.27      5.39 o 
  -9  -5   1       52.61       53.64      3.45 o 
  -8  -5   1        1.52        1.18      1.34 o 
  -7  -5   1       52.08       49.97      2.94 o 
  -6  -5   1        7.25        5.66      1.28 o 
  -5  -5   1       86.32       87.53      3.48 o 
  -4  -5   1       85.20       84.04      3.26 o 
  -3  -5   1     3059.69     2664.01     56.62 o 
  -2  -5   1      765.30      677.54     15.41 o 
  -1  -5   1      796.89      732.11     11.97 o 
   0  -5   1      152.11      173.21      3.54 o 
   1  -5   1       67.76       74.72      2.04 o 
   2  -5   1        0.00        0.48      0.77 o 
   3  -5   1      780.95      815.95     13.33 o 
   4  -5   1      138.23      161.66      6.81 o 
   5  -5   1      190.12      198.11      4.81 o 
   6  -5   1        0.75        0.78      0.80 o 
   7  -5   1      139.26      124.55      3.41 o 
   8  -5   1      243.05      235.18      9.61 o 
   9  -5   1       45.12       42.64      2.26 o 
  10  -5   1       18.28       15.77      1.61 o 
 -10  -4   1        0.07       -1.18      1.18 o 
  -9  -4   1       37.03       37.43      2.81 o 
  -8  -4   1        9.04        8.73      1.69 o 
  -7  -4   1        1.17        3.52      1.21 o 
  -6  -4   1        7.31        7.10      1.28 o 
  -5  -4   1        7.85        6.20      1.21 o 
  -4  -4   1     1261.33     1208.66     26.57 o 
  -3  -4   1        9.78        7.83      0.99 o 
  -2  -4   1      226.88      240.37      6.14 o 
  -1  -4   1      139.91      118.06      4.48 o 
   0  -4   1      137.63      181.34      3.49 o 
   1  -4   1      547.22      532.87      8.76 o 
   2  -4   1      633.96      658.10     10.71 o 
   3  -4   1       16.54       13.50      0.92 o 
   4  -4   1      164.06      192.20      3.91 o 
   5  -4   1     1259.92     1279.32     20.42 o 
   6  -4   1       81.06       77.53      2.45 o 
   7  -4   1      120.66      114.65      3.19 o 
   8  -4   1        3.43        2.74      1.01 o 
   9  -4   1        0.83       -0.88      0.88 o 
  10  -4   1        0.02        0.10      0.96 o 
 -10  -3   1        0.15        2.24      1.41 o 
  -9  -3   1        4.08        2.85      1.37 o 
  -8  -3   1        3.95        2.46      1.37 o 
  -7  -3   1       59.23       58.92      3.01 o 
  -6  -3   1       48.27       56.49      2.78 o 
  -5  -3   1     3207.79     3117.74     66.24 o 
  -4  -3   1      998.21      960.20     21.32 o 
  -3  -3   1       66.91       68.67      2.46 o 
  -2  -3   1      127.26      128.38      3.64 o 
  -1  -3   1      181.70      165.21      4.28 o 
   0  -3   1      250.71      286.38      4.91 o 
   1  -3   1      238.65      236.74      4.16 o 
   2  -3   1      904.55      834.12     18.25 o 
   3  -3   1      190.65      184.04      4.89 o 
   4  -3   1      263.01      243.09      4.60 o 
   5  -3   1      521.92      444.86      7.81 o 
   6  -3   1      256.86      241.56      4.92 o 
   7  -3   1      257.33      290.31      5.86 o 
   8  -3   1        0.56       -0.23      0.81 o 
   9  -3   1        4.40        7.60      1.98 o 
  10  -3   1        0.39        1.24      0.99 o 
  11  -3   1       20.02       22.74      1.88 o 
 -10  -2   1        0.00        0.26      1.41 o 
  -9  -2   1       34.66       35.32      2.78 o 
  -8  -2   1        7.14        5.85      1.50 o 
  -7  -2   1      302.99      319.55      8.70 o 
  -6  -2   1        4.69        6.33      1.15 o 
  -5  -2   1       67.36       59.56      2.56 o 
  -4  -2   1        3.33        2.43      0.77 o 
  -3  -2   1      550.88      507.66     11.60 o 
  -2  -2   1     6193.28     5417.53    114.45 o 
  -1  -2   1     1857.01     1634.19     34.59 o 
   0  -2   1     7960.19     8551.92    244.43 o 
   1  -2   1       36.76       31.78      1.37 o 
   2  -2   1     1676.15      840.22     18.86 o 
   4  -2   1      202.05      213.90      4.06 o 
   5  -2   1     1055.39     1035.87     23.77 o 
   6  -2   1       82.88      101.63      2.77 o 
   7  -2   1        0.88        0.49      0.88 o 
   8  -2   1       30.96       34.93      1.85 o 
   9  -2   1       51.23       56.29      2.35 o 
  10  -2   1       11.69       13.90      1.47 o 
  11  -2   1       75.63       72.62      3.01 o 
 -10  -1   1        0.33       -0.83      1.31 o 
  -9  -1   1        7.88        6.27      1.66 o 
  -8  -1   1        0.06       -0.58      1.18 o 
  -7  -1   1       10.57       11.99      1.53 o 
  -6  -1   1      140.86      151.53      4.80 o 
  -5  -1   1      177.01      200.22      5.59 o 
  -4  -1   1      262.20      296.38      7.35 o 
  -3  -1   1     1565.39     1549.88     33.06 o 
  -2  -1   1    20638.11    17814.05    372.94 o 
  -1  -1   1        0.00        0.26      0.45 o 
   0  -1   1     2929.36     3342.12     71.61 o 
   1  -1   1      135.67      135.58      3.29 o 
   4  -1   1     1921.10     1890.32     38.36 o 
   5  -1   1      552.47      615.66     10.25 o 
   6  -1   1       14.48        9.98      1.23 o 
   7  -1   1       78.72       81.62      2.51 o 
   8  -1   1       84.78       89.46      2.78 o 
   9  -1   1        8.13        7.82      1.21 o 
  10  -1   1        1.88        3.13      1.53 o 
  11  -1   1       10.45       11.60      2.01 o 
 -11   0   1        1.03        2.85      1.76 o 
 -10   0   1        2.34        3.48      1.66 o 
  -9   0   1        0.07       -0.68      0.85 o 
  -8   0   1        1.55        2.47      1.98 o 
  -7   0   1      168.05      174.73      6.09 o 
  -6   0   1      128.95      134.32      3.31 o 
  -5   0   1      293.39      325.47      6.03 o 
  -4   0   1       78.33       82.83      2.09 o 
  -3   0   1     1254.01     1251.50     19.48 o 
  -2   0   1      418.40      408.10      6.63 o 
  -1   0   1      152.94      159.81      3.71 o 
   1   0   1        7.10        3.74      0.51 o 
   2   0   1      415.77      344.68      7.74 o 
   3   0   1      713.14      750.34     11.83 o 
   4   0   1      298.66      295.26      5.22 o 
   5   0   1      137.19      136.03      2.99 o 
   6   0   1      169.73      169.91      3.69 o 
   7   0   1       88.54      102.63      2.84 o 
   8   0   1        0.26       -0.86      0.86 o 
   9   0   1       21.35       18.41      2.05 o 
  10   0   1       19.20       21.83      2.30 o 
  11   0   1       11.97        8.22      1.98 o 
 -11   1   1        1.22        0.31      1.14 o 
 -10   1   1       39.25       35.57      2.14 o 
  -9   1   1        0.01        0.18      0.96 o 
  -8   1   1      138.67      158.03      4.01 o 
  -7   1   1       24.39       21.63      1.89 o 
  -6   1   1       66.06       61.00      2.04 o 
  -5   1   1        8.00        4.88      0.80 o 
  -4   1   1     2386.70     2435.19     37.36 o 
  -3   1   1      737.43      728.41     11.65 o 
  -2   1   1       18.64       19.36      0.85 o 
  -1   1   1     1995.31     1957.03     41.69 o 
   1   1   1     1439.82      694.77     14.80 o 
   2   1   1    12898.75    11719.24    245.93 o 
   3   1   1      758.80      722.04     15.82 o 
   4   1   1      694.38      687.03     15.38 o 
   5   1   1       11.33       12.53      1.25 o 
   6   1   1       89.67       75.48      3.01 o 
   7   1   1       85.86       90.89      3.58 o 
   8   1   1       13.40       11.57      1.60 o 
   9   1   1        0.04       -0.99      0.99 o 
  10   1   1       11.94       13.78      2.01 o 
  11   1   1        9.46        9.17      2.01 o 
 -10   2   1        1.14        1.12      1.10 o 
  -9   2   1        1.30        0.75      0.92 o 
  -8   2   1       81.72       77.34      5.88 o 
  -7   2   1      122.82      119.14      3.19 o 
  -6   2   1      197.72      222.73      5.10 o 
  -5   2   1      206.02      223.22      4.59 o 
  -4   2   1      231.85      214.64      4.15 o 
  -3   2   1      352.80      357.02      6.12 o 
  -2   2   1      232.54      244.46      4.25 o 
  -1   2   1        0.00        0.62      1.52 o 
   0   2   1    11470.32    12603.04    313.56 o 
   1   2   1     3945.96     3563.89     54.56 o 
   2   2   1      788.37      779.23     16.75 o 
   3   2   1      707.31      678.37     14.93 o 
   4   2   1       42.61       39.58      1.82 o 
   5   2   1      108.00      130.24      4.12 o 
   6   2   1       16.69       25.61      1.89 o 
   7   2   1      180.69      211.18      6.33 o 
   8   2   1       59.08       69.08      3.39 o 
   9   2   1        9.89        9.41      1.21 o 
  10   2   1       50.48       53.99      3.39 o 
  11   2   1        1.40        3.42      1.66 o 
 -10   3   1       10.92       11.57      1.44 o 
  -9   3   1        0.52       -0.22      0.89 o 
  -8   3   1      138.85      155.79      4.00 o 
  -7   3   1       25.03       28.22      2.99 o 
  -6   3   1      358.86      372.00      7.00 o 
  -5   3   1     2331.81     2370.42     36.67 o 
  -4   3   1        6.61        3.44      1.44 o 
  -3   3   1     3723.83     3456.26     52.53 o 
  -2   3   1     1164.84     1122.93     17.47 o 
  -1   3   1     8924.08     8724.84    133.10 o 
   0   3   1     3457.44     4153.30    101.66 o 
   1   3   1     1235.88     1194.46     18.38 o 
   3   3   1        2.51        3.04      0.67 o 
   4   3   1        1.23        0.03      0.61 o 
   5   3   1     1410.55     1530.19     33.18 o 
   6   3   1      103.84      110.64      3.87 o 
   7   3   1        4.93        5.72      1.21 o 
   8   3   1       41.33       40.47      2.59 o 
   9   3   1       23.48       18.16      2.14 o 
  10   3   1        3.75        6.23      1.79 o 
  11   3   1       21.75       25.73      2.69 o 
 -10   4   1        0.06       -0.62      1.15 o 
  -9   4   1        0.50       -0.43      0.94 o 
  -8   4   1        4.69        2.06      0.94 o 
  -7   4   1        0.43       -0.31      0.83 o 
  -6   4   1        9.13        5.62      0.97 o 
  -5   4   1       10.28        8.24      0.92 o 
  -4   4   1        5.66       12.48      4.06 o 
  -3   4   1       67.62       58.50      1.79 o 
  -2   4   1     2107.23     2087.78     33.92 o 
  -1   4   1     1753.50     1788.22     27.45 o 
   0   4   1      548.28      651.35     10.41 o 
   1   4   1        0.82        0.07      0.34 o 
   2   4   1      269.18      258.03      4.60 o 
   3   4   1      415.99      432.53     10.01 o 
   4   4   1        3.06        3.77      0.86 o 
   5   4   1      215.07      224.58      6.20 o 
   6   4   1      116.26      111.98      3.96 o 
   7   4   1       23.85       29.35      2.14 o 
   8   4   1        2.76        2.33      1.18 o 
   9   4   1        6.47        8.70      1.66 o 
  10   4   1       22.94       22.35      2.40 o 
 -10   5   1        4.55        5.72      1.57 o 
  -9   5   1        0.16        0.55      1.31 o 
  -8   5   1        5.59        5.14      1.15 o 
  -7   5   1      252.84      244.43      7.93 o 
  -6   5   1      244.42      233.13      7.64 o 
  -5   5   1      474.44      440.51      7.99 o 
  -4   5   1      496.90      456.94      8.07 o 
  -3   5   1      941.88      952.24     15.32 o 
  -2   5   1     1054.42     1048.77     16.63 o 
  -1   5   1      540.13      562.41     12.24 o 
   0   5   1      352.22      441.64      7.44 o 
   1   5   1        7.44        5.86      0.60 o 
   2   5   1        2.36        1.51      0.48 o 
   3   5   1      802.66      830.27     13.47 o 
   4   5   1       68.32       68.64      2.62 o 
   5   5   1      119.29      111.92      3.87 o 
   6   5   1       49.45       49.90      2.56 o 
   7   5   1       10.86       11.19      1.63 o 
   8   5   1       10.50        8.12      1.57 o 
   9   5   1       16.97       17.65      2.14 o 
  10   5   1        4.25        3.32      1.63 o 
  -9   6   1        0.12       -0.79      1.03 o 
  -8   6   1       72.35       72.01      2.80 o 
  -7   6   1        5.61        3.45      1.02 o 
  -6   6   1      111.73       92.89      2.90 o 
  -5   6   1       33.87       23.96      1.50 o 
  -4   6   1       57.63       51.60      1.93 o 
  -3   6   1       71.17       81.63      2.38 o 
  -2   6   1      541.43      505.81      8.69 o 
  -1   6   1      123.13      125.25      2.86 o 
   0   6   1      309.33      384.74      6.78 o 
   1   6   1      572.11      568.29      9.56 o 
   2   6   1       70.40       80.61      2.17 o 
   3   6   1       78.39       75.91      2.16 o 
   4   6   1        3.00        0.70      1.17 o 
   5   6   1      119.03      112.94      3.96 o 
   6   6   1        3.96        7.22      1.34 o 
   7   6   1       53.58       50.77      2.85 o 
   8   6   1       34.36       34.81      2.56 o 
   9   6   1        1.09       -0.13      1.18 o 
  -9   7   1        8.89        8.57      2.53 o 
  -8   7   1       24.58       28.71      1.93 o 
  -7   7   1       19.05       15.36      1.57 o 
  -6   7   1       73.23       59.64      2.36 o 
  -5   7   1        0.04       -0.44      1.07 o 
  -4   7   1       71.20       58.44      2.11 o 
  -3   7   1        2.39        3.69      0.82 o 
  -2   7   1      164.20      171.29      3.78 o 
  -1   7   1       43.90       40.78      1.68 o 
   0   7   1        9.43       13.19      1.29 o 
   1   7   1       74.67       85.45      2.37 o 
   2   7   1        4.79        6.14      1.37 o 
   3   7   1       28.59       27.63      1.44 o 
   4   7   1       20.80       19.69      1.29 o 
   5   7   1       26.75       18.19      1.60 o 
   6   7   1       36.26       35.36      2.37 o 
   7   7   1        0.33        0.10      1.09 o 
   8   7   1        6.73        5.75      1.57 o 
   9   7   1        3.07        1.50      1.50 o 
  -8   8   1       43.98       31.74      3.36 o 
  -7   8   1       11.50       10.29      2.37 o 
  -6   8   1       13.37       21.07      2.81 o 
  -5   8   1        9.50        8.15      2.21 o 
  -4   8   1       35.21       33.25      2.85 o 
  -3   8   1       85.65       84.95      2.61 o 
  -2   8   1       36.26       36.66      1.68 o 
  -1   8   1       61.12       66.64      2.27 o 
   0   8   1      119.78      139.11      3.40 o 
   1   8   1       11.38       12.51      1.13 o 
   2   8   1        3.14        3.75      0.84 o 
   3   8   1       77.33       71.65      2.40 o 
   4   8   1       19.80       20.18      2.25 o 
   5   8   1      112.24       95.91      2.95 o 
   6   8   1        0.01        0.00      0.84 o 
   7   8   1        1.17        0.77      1.31 o 
   8   8   1        1.98        2.05      1.44 o 
  -7   9   1        0.34       -1.66      1.79 o 
  -6   9   1        0.08        0.26      2.08 o 
  -5   9   1        4.53        7.48      2.37 o 
  -4   9   1        2.79        0.16      1.73 o 
  -3   9   1       27.43       20.27      2.53 o 
  -2   9   1       18.94       18.29      2.43 o 
  -1   9   1       28.33       22.19      2.56 o 
   0   9   1        3.59        3.10      1.53 o 
   1   9   1       35.07       34.33      2.94 o 
   2   9   1       56.79       56.09      3.92 o 
   3   9   1      107.23      100.37      3.06 o 
   4   9   1       33.21       34.78      2.06 o 
   5   9   1        6.80        7.63      1.17 o 
   6   9   1        0.04       -0.11      0.95 o 
   7   9   1        8.51        9.54      1.41 o 
  -5  10   1        9.10       10.55      2.62 o 
  -4  10   1       23.20       18.45      2.78 o 
  -3  10   1        5.08        5.72      2.11 o 
  -2  10   1       11.44       10.29      2.24 o 
  -1  10   1        0.21        1.37      1.66 o 
   0  10   1        1.65        0.93      1.66 o 
   1  10   1       21.95       27.17      2.72 o 
   2  10   1        3.42        5.27      1.76 o 
   3  10   1       63.06       68.67      4.28 o 
   4  10   1        2.33        0.32      1.47 o 
   5  10   1       15.65       12.98      2.40 o 
  -3  11   1       44.75       33.09      3.39 o 
  -2  11   1       40.97       40.22      3.61 o 
  -1  11   1        6.40        5.53      2.17 o 
   0  11   1       41.45       55.69      4.09 o 
   1  11   1       24.85       23.98      2.88 o 
   2  11   1       33.50       34.69      3.48 o 
   3  11   1       25.36       24.90      2.91 o 
   0 -11   2        9.08       13.36      2.43 o 
   1 -11   2       88.66       89.67      5.02 o 
   2 -11   2       11.57        9.14      2.37 o 
  -4 -10   2       14.08       12.46      1.60 o 
  -3 -10   2        4.51        4.66      1.28 o 
  -2 -10   2        9.46        8.54      1.30 o 
  -1 -10   2       15.22       13.30      1.63 o 
   0 -10   2      108.13      143.63      4.11 o 
   1 -10   2        8.46        7.65      1.33 o 
   2 -10   2        8.50        7.16      1.34 o 
   3 -10   2        0.97        0.37      2.19 o 
   4 -10   2        3.14        2.01      1.23 o 
  -5  -9   2       68.21       60.45      2.70 o 
  -4  -9   2       81.39       85.50      3.06 o 
  -3  -9   2       14.86       18.53      2.11 o 
  -2  -9   2       33.14       33.61      2.69 o 
  -1  -9   2       61.79       58.42      2.70 o 
   0  -9   2        1.03        0.14      0.96 o 
   1  -9   2       11.59       11.24      2.72 o 
   2  -9   2      109.35      110.01      3.26 o 
   3  -9   2       12.82       13.41      1.39 o 
   4  -9   2        1.14       -0.60      1.12 o 
   5  -9   2        5.78        6.34      1.24 o 
   6  -9   2        0.27        0.74      1.31 o 
   7  -9   2       11.86       16.05      2.21 o 
  -7  -8   2       12.36       13.33      2.17 o 
  -6  -8   2        5.27        7.86      1.82 o 
  -5  -8   2       25.73       23.94      2.27 o 
  -4  -8   2      161.50      150.25      4.52 o 
  -3  -8   2      161.65      153.90      3.99 o 
  -2  -8   2       31.43       32.85      1.84 o 
  -1  -8   2       24.00       21.97      1.55 o 
   0  -8   2        2.60        4.47      1.01 o 
   1  -8   2       20.23       27.11      1.62 o 
   2  -8   2        0.15       -0.41      0.93 o 
   3  -8   2        3.86        2.48      0.99 o 
   4  -8   2        8.81       12.20      1.31 o 
   5  -8   2       25.79       25.02      1.79 o 
   6  -8   2        4.02        4.39      1.73 o 
   7  -8   2        1.95        2.49      1.37 o 
   8  -8   2       12.43       15.09      2.17 o 
  -7  -7   2        8.18        6.68      1.73 o 
  -6  -7   2        9.28        5.56      1.53 o 
  -5  -7   2      209.76      217.00      6.94 o 
  -4  -7   2       18.46       19.95      1.98 o 
  -3  -7   2      237.87      210.60      4.70 o 
  -2  -7   2       32.56       34.20      1.81 o 
  -1  -7   2      422.83      431.80      7.98 o 
   0  -7   2      336.52      381.26      9.45 o 
   1  -7   2       60.18       67.83      5.08 o 
   2  -7   2      478.15      485.36      8.74 o 
   3  -7   2       15.89       17.61      1.36 o 
   4  -7   2       45.70       57.82      2.24 o 
   5  -7   2       73.14       70.51      6.65 o 
   6  -7   2       31.27       25.61      2.27 o 
   7  -7   2        8.02        5.60      3.93 o 
   8  -7   2        6.38        5.21      1.69 o 
   9  -7   2       21.79       20.36      2.37 o 
  -8  -6   2        0.00        0.16      1.28 o 
  -7  -6   2        0.19        1.34      1.31 o 
  -6  -6   2        3.71        5.21      1.57 o 
  -5  -6   2        3.19        2.81      1.25 o 
  -4  -6   2      179.99      167.26      5.40 o 
  -3  -6   2      914.67      899.08     20.56 o 
  -2  -6   2       82.38       74.41      2.57 o 
  -1  -6   2        6.49        9.32      0.94 o 
   0  -6   2      335.94      414.46      8.52 o 
   1  -6   2      140.97      131.53      6.01 o 
   2  -6   2      214.91      234.60      4.74 o 
   3  -6   2       25.92       28.33      1.63 o 
   4  -6   2       11.13       10.87      1.37 o 
   5  -6   2       10.25       11.12      1.57 o 
   6  -6   2        1.03       -0.21      0.51 o 
   7  -6   2       10.22       10.58      1.73 o 
   8  -6   2        1.39        1.50      1.31 o 
   9  -6   2       11.11       12.60      2.05 o 
  -9  -5   2        3.82        1.98      1.47 o 
  -8  -5   2        2.35        4.60      1.47 o 
  -7  -5   2      565.46      588.12     14.90 o 
  -6  -5   2      173.30      171.96      5.79 o 
  -5  -5   2       58.33       64.32      3.07 o 
  -4  -5   2       99.09      100.89      3.80 o 
  -3  -5   2      278.05      249.54      6.84 o 
  -2  -5   2      158.64      146.54      4.54 o 
  -1  -5   2     1000.23      959.00     15.46 o 
   0  -5   2      129.78      161.21      3.43 o 
   1  -5   2        0.60        1.64      0.57 o 
   2  -5   2      441.69      413.41     10.10 o 
   3  -5   2        0.00        0.54      1.13 o 
   4  -5   2      382.19      371.06     12.23 o 
   5  -5   2       13.98       13.41      1.10 o 
   6  -5   2        3.39        1.07      0.71 o 
   9  -5   2       25.77       27.97      2.53 o 
  10  -5   2        2.88        4.54      1.76 o 
  -9  -4   2       18.08       14.45      2.11 o 
  -8  -4   2       57.04       56.87      3.39 o 
  -7  -4   2      225.71      235.22      7.29 o 
  -6  -4   2       14.96       13.14      1.60 o 
  -5  -4   2      229.56      252.93      7.10 o 
  -4  -4   2      128.30      129.28      4.28 o 
  -3  -4   2       72.81       61.63      2.59 o 
  -2  -4   2     2856.69     2766.50     58.60 o 
  -1  -4   2      931.28      872.13     19.31 o 
   0  -4   2      796.01      920.78     18.97 o 
   1  -4   2       21.01       17.90      1.37 o 
   2  -4   2      268.22      262.85      4.80 o 
   3  -4   2       96.32      103.05      2.46 o 
   4  -4   2        0.64        3.90      0.71 o 
   5  -4   2      112.65      109.31      2.77 o 
   6  -4   2       17.03       15.94      1.18 o 
   8  -4   2        6.36        9.04      1.42 o 
   9  -4   2        5.11        4.65      1.39 o 
  10  -4   2       14.08       19.53      2.37 o 
 -10  -3   2       27.93       27.40      2.75 o 
  -9  -3   2        3.32        4.06      1.50 o 
  -8  -3   2        2.08        1.82      1.28 o 
  -7  -3   2       47.62       50.54      2.94 o 
  -6  -3   2       26.51       30.75      2.17 o 
  -5  -3   2      939.23      958.95     21.71 o 
  -4  -3   2      902.72      896.97     20.11 o 
  -3  -3   2      400.94      389.66      9.40 o 
  -2  -3   2     2249.92     2070.68     43.99 o 
  -1  -3   2     1821.76     1645.57     35.10 o 
   0  -3   2      435.21      480.07     17.65 o 
   1  -3   2      115.96      107.97      2.27 o 
   2  -3   2       49.99       55.47      1.51 o 
   3  -3   2      290.60      267.56      4.81 o 
   4  -3   2      106.67      122.37      3.07 o 
   5  -3   2      397.63      407.28      7.23 o 
   6  -3   2       36.97       34.05      2.14 o 
   8  -3   2        0.60        1.55      0.89 o 
   9  -3   2       40.77       37.64      2.62 o 
  10  -3   2        8.45        8.69      1.31 o 
  11  -3   2        4.14        3.71      1.73 o 
 -10  -2   2        5.09        4.28      1.66 o 
  -9  -2   2        0.80        0.42      1.21 o 
  -8  -2   2        1.57        3.13      1.28 o 
  -7  -2   2       38.70       40.79      2.56 o 
  -6  -2   2        2.77        3.80      1.09 o 
  -5  -2   2      183.46      196.41      5.72 o 
  -4  -2   2      679.95      621.27     14.29 o 
  -3  -2   2      241.33      219.62      5.72 o 
  -2  -2   2     2742.05     2538.89     53.51 o 
  -1  -2   2        0.77        2.14      0.64 o 
   0  -2   2    12407.02    12457.62    262.14 o 
   1  -2   2      111.12       98.33      2.91 o 
   2  -2   2      159.92      156.77      4.19 o 
   3  -2   2        3.80        3.89      0.54 o 
   4  -2   2        4.97        4.81      0.63 o 
   5  -2   2      177.45      184.42      3.76 o 
   6  -2   2      435.17      455.07     11.22 o 
   7  -2   2      233.49      240.39      4.96 o 
   8  -2   2       56.03       57.55      2.24 o 
   9  -2   2       29.32       30.22      1.76 o 
  10  -2   2        4.27        4.37      1.21 o 
  11  -2   2        0.01       -0.47      1.11 o 
 -10  -1   2        0.74       -1.18      1.18 o 
  -9  -1   2        6.72        6.87      1.60 o 
  -8  -1   2       49.86       55.75      3.16 o 
  -7  -1   2      101.13      101.85      3.96 o 
  -6  -1   2      104.15      116.97      4.12 o 
  -5  -1   2      279.30      278.22      7.35 o 
  -4  -1   2       10.52        9.02      0.78 o 
  -3  -1   2      492.87      472.40      7.93 o 
  -2  -1   2     4531.70     4424.79     92.39 o 
  -1  -1   2     1343.71     1217.54     25.93 o 
   0  -1   2     5769.40     6188.10    140.21 o 
   1  -1   2      388.22      366.05      6.02 o 
   2  -1   2       35.63       41.51      1.29 o 
   3  -1   2     1012.49      911.58     14.40 o 
   4  -1   2       27.81       28.46      0.88 o 
   5  -1   2      257.04      217.70     16.37 o 
   6  -1   2        8.23        6.37      0.63 o 
   7  -1   2       92.34       95.27      3.16 o 
   8  -1   2        3.59        3.56      0.93 o 
   9  -1   2        0.55        0.37      1.10 o 
  10  -1   2       53.35       59.84      3.42 o 
  11  -1   2       42.53       45.97      3.36 o 
 -10   0   2       32.19       38.91      3.04 o 
  -9   0   2       49.74       56.04      3.39 o 
  -8   0   2       30.32       31.40      1.93 o 
  -7   0   2        0.17       -0.32      0.75 o 
  -6   0   2       15.72       13.16      1.08 o 
  -5   0   2       47.53       57.18      2.61 o 
  -4   0   2      207.22      202.45      4.02 o 
  -3   0   2      608.35      607.18      9.90 o 
  -2   0   2      807.46      775.08     12.20 o 
  -1   0   2      412.27      394.23      8.66 o 
   0   0   2      219.42      199.67      4.54 o 
   1   0   2      229.49      214.03      4.96 o 
   2   0   2     5700.70     5029.79    106.07 o 
   3   0   2     3310.44     3183.81     48.74 o 
   4   0   2      673.75      621.29     27.45 o 
   5   0   2        1.86        1.99      0.42 o 
   6   0   2       53.48       55.92      1.57 o 
   7   0   2       60.22       62.91      2.91 o 
   8   0   2       68.60       66.30      3.20 o 
   9   0   2       55.73       55.72      3.10 o 
  10   0   2        9.95       10.74      1.79 o 
  11   0   2       50.81       60.80      3.58 o 
 -10   1   2        0.77        0.64      1.71 o 
  -9   1   2       12.11       11.60      1.16 o 
  -8   1   2       14.12       15.15      1.44 o 
  -7   1   2        5.31        4.82      1.01 o 
  -6   1   2       74.71       69.36      2.25 o 
  -5   1   2      165.88      172.67      3.77 o 
  -4   1   2      425.70      438.97      7.57 o 
  -3   1   2       12.24       15.23      1.18 o 
  -2   1   2      233.20      221.79      3.93 o 
  -1   1   2       53.05       54.58      1.23 o 
   0   1   2       73.23       62.79      1.53 o 
   1   1   2     3032.40     2793.39     59.08 o 
   2   1   2     1437.41     1209.71     25.67 o 
   3   1   2       38.32       30.59      1.44 o 
   4   1   2       38.90       28.32      1.50 o 
   5   1   2        1.34        0.57      0.43 o 
   6   1   2       52.44       44.61      1.41 o 
   7   1   2       20.62       30.66      2.05 o 
   8   1   2      143.08      141.20      4.96 o 
   9   1   2        6.98        5.43      1.47 o 
  10   1   2       10.79        9.65      1.79 o 
  11   1   2        8.29        5.91      1.76 o 
 -10   2   2        5.35        7.54      1.45 o 
  -9   2   2        2.77        2.51      2.56 o 
  -8   2   2        2.96        2.96      1.07 o 
  -7   2   2       37.22       41.48      1.94 o 
  -6   2   2      116.09      119.17      3.07 o 
  -5   2   2      445.61      431.81      7.69 o 
  -4   2   2      105.34       84.29      2.18 o 
  -3   2   2       68.14       55.05      2.48 o 
  -2   2   2      353.53      324.90      5.56 o 
  -1   2   2       19.15       20.19      0.73 o 
   0   2   2     5602.53     6567.27    145.68 o 
   1   2   2     1849.22     1720.52     26.30 o 
   2   2   2        9.93        8.76      0.64 o 
   3   2   2      453.24      438.99      9.91 o 
   4   2   2       41.47       46.26      1.98 o 
   5   2   2       20.33       24.55      1.60 o 
   6   2   2       40.91       39.80      2.14 o 
   7   2   2      130.04      131.58      4.48 o 
   8   2   2        6.57        7.54      1.53 o 
   9   2   2        0.06       -0.32      1.21 o 
  10   2   2        5.23        5.53      1.60 o 
  11   2   2        9.77       10.49      1.98 o 
 -10   3   2       27.05       28.56      2.04 o 
  -9   3   2        0.81        1.49      1.04 o 
  -8   3   2        0.00        1.10      0.95 o 
  -7   3   2       10.68       10.27      1.17 o 
  -6   3   2       60.37       68.80      2.27 o 
  -5   3   2      253.22      270.25      5.28 o 
  -4   3   2       15.08       12.88      0.93 o 
  -3   3   2       33.77       41.19      2.46 o 
  -2   3   2      430.16      455.10      7.50 o 
  -1   3   2     1800.77     1789.47     27.35 o 
   0   3   2     8861.64    10090.08    154.19 o 
   1   3   2     1425.55     1367.90     24.22 o 
   2   3   2      720.33      706.18     15.22 o 
   3   3   2       45.43       43.73      1.73 o 
   4   3   2      149.77      159.91      4.48 o 
   5   3   2     1548.93     1644.13     35.48 o 
   6   3   2       23.48       22.41      1.79 o 
   7   3   2      153.13      159.91      5.24 o 
   8   3   2       69.88       77.20      3.69 o 
   9   3   2      152.35      157.80      4.06 o 
  10   3   2       35.29       34.33      2.75 o 
  11   3   2       55.18       54.83      3.61 o 
 -10   4   2       16.43       17.22      1.66 o 
  -9   4   2        0.53        0.69      0.94 o 
  -8   4   2        0.48        0.07      1.29 o 
  -7   4   2        0.01        0.13      0.87 o 
  -6   4   2        7.92        5.27      0.97 o 
  -5   4   2        1.55        2.11      1.18 o 
  -4   4   2      241.52      256.35      4.97 o 
  -3   4   2      324.91      347.19      6.14 o 
  -2   4   2      395.16      363.59      6.24 o 
  -1   4   2        5.98        5.74      0.51 o 
   0   4   2     3117.43     3638.87     55.42 o 
   1   4   2       53.05       51.08      1.30 o 
   2   4   2      200.44      191.91      8.73 o 
   3   4   2      174.08      190.50      3.66 o 
   4   4   2       67.92       62.98      2.40 o 
   5   4   2       38.98       33.34      1.92 o 
   6   4   2       28.85       26.47      1.82 o 
   7   4   2       13.85       16.78      1.63 o 
   8   4   2       19.53       20.91      1.92 o 
   9   4   2       53.56       55.05      3.13 o 
  10   4   2       42.73       41.43      2.97 o 
  -9   5   2        0.01       -0.42      0.98 o 
  -8   5   2        5.85        9.27      1.28 o 
  -7   5   2       73.94       70.12      4.44 o 
  -6   5   2       15.76       16.36      1.31 o 
  -5   5   2        4.08        4.22      1.07 o 
  -4   5   2      255.54      230.90      4.63 o 
  -3   5   2      505.80      512.48      8.74 o 
  -2   5   2     1744.48     1685.64     26.13 o 
  -1   5   2     2395.10     2393.06     36.60 o 
   0   5   2      381.32      441.30      7.38 o 
   1   5   2        8.96        8.64      0.64 o 
   2   5   2        2.89        1.57      0.86 o 
   3   5   2     1457.49     1453.39     22.74 o 
   4   5   2        9.97       13.97      1.18 o 
   5   5   2      204.48      221.38      6.11 o 
   6   5   2       22.65       23.88      1.82 o 
   7   5   2       34.30       34.94      2.40 o 
   8   5   2        7.18        7.90      1.50 o 
   9   5   2        0.12        1.76      1.25 o 
  10   5   2        0.00        0.83      1.41 o 
  -9   6   2       34.24       33.37      2.41 o 
  -8   6   2        0.78        1.84      1.05 o 
  -7   6   2       14.65       12.08      1.65 o 
  -6   6   2      345.99      356.04      7.07 o 
  -5   6   2       20.80       21.10      1.39 o 
  -4   6   2       11.05        9.14      0.99 o 
  -3   6   2      128.86      119.41      2.89 o 
  -2   6   2     1191.14     1156.52     18.35 o 
  -1   6   2      427.21      403.15      7.00 o 
   0   6   2      461.70      580.98      9.65 o 
   1   6   2      154.24      173.51      3.50 o 
   2   6   2       56.21       64.84      4.38 o 
   3   6   2       83.83       78.72      2.16 o 
   4   6   2      216.01      204.96      4.27 o 
   5   6   2      177.33      175.41      5.21 o 
   6   6   2      113.05      102.87      3.84 o 
   7   6   2       42.21       33.79      2.30 o 
   8   6   2      169.10      171.70      5.88 o 
   9   6   2        1.86        1.09      1.37 o 
  10   6   2       30.84       25.45      2.65 o 
  -8   7   2        7.32        8.50      2.56 o 
  -7   7   2        0.27       -1.02      1.76 o 
  -6   7   2        3.97        4.32      2.14 o 
  -5   7   2        6.75        6.65      1.15 o 
  -4   7   2       61.70       60.88      2.45 o 
  -3   7   2      239.57      246.65      4.98 o 
  -2   7   2       14.27       13.06      0.99 o 
  -1   7   2      299.79      279.04      5.30 o 
   0   7   2        0.03       -0.15      0.56 o 
   1   7   2       32.91       38.71      1.52 o 
   2   7   2       51.81       54.05      3.69 o 
   3   7   2       56.20       57.57      1.94 o 
   4   7   2       28.73       28.34      1.57 o 
   5   7   2        2.70        2.35      0.82 o 
   6   7   2       97.64       94.07      2.86 o 
   7   7   2        8.59        7.10      1.44 o 
   8   7   2        7.99       11.19      1.82 o 
   9   7   2        0.60       -0.54      1.37 o 
  -8   8   2       38.97       43.73      3.87 o 
  -7   8   2        2.50        3.64      2.27 o 
  -6   8   2       16.40       13.14      2.65 o 
  -5   8   2       27.71       23.30      2.88 o 
  -4   8   2       82.58       81.58      4.57 o 
  -3   8   2       90.46       88.97      4.51 o 
  -2   8   2      202.86      186.76      6.62 o 
  -1   8   2        0.02        0.54      1.34 o 
   0   8   2        9.79       13.30      1.85 o 
   1   8   2        0.18        0.66      0.71 o 
   2   8   2       21.23       26.28      1.44 o 
   3   8   2       84.98       82.15      2.51 o 
   4   8   2       16.67       17.07      1.27 o 
   5   8   2        1.09        0.88      0.81 o 
   6   8   2      106.53      106.50      3.25 o 
   7   8   2        0.06       -0.30      0.85 o 
   8   8   2      129.09      118.28      4.89 o 
  -7   9   2       12.71        7.35      2.56 o 
  -6   9   2       11.56        7.70      2.56 o 
  -5   9   2        9.44        7.64      2.30 o 
  -4   9   2      110.30      105.43      5.11 o 
  -3   9   2      297.25      296.15      9.56 o 
  -2   9   2        8.06       11.32      2.11 o 
  -1   9   2        9.23        7.42      1.85 o 
   0   9   2       22.64       25.96      2.56 o 
   1   9   2        6.98        7.26      1.76 o 
   2   9   2        7.97        6.20      1.79 o 
   3   9   2       66.77       64.67      3.84 o 
   4   9   2       17.66       12.08      2.08 o 
   5   9   2        0.65        2.33      1.44 o 
   6   9   2        3.92        2.69      1.57 o 
   7   9   2        1.77        1.89      1.82 o 
  -5  10   2       21.77       20.56      3.13 o 
  -4  10   2       16.82       18.64      2.85 o 
  -3  10   2        6.58        8.15      2.17 o 
  -2  10   2        2.02        1.47      1.69 o 
  -1  10   2        3.97       -0.74      1.47 o 
   0  10   2        5.91        6.04      1.82 o 
   1  10   2       27.61       25.00      2.78 o 
   2  10   2       26.27       27.49      2.85 o 
   3  10   2        0.03        0.96      1.44 o 
   4  10   2       36.00       35.52      3.20 o 
   5  10   2        1.02       -0.48      1.57 o 
   6  10   2        7.53        7.03      2.08 o 
  -3  11   2        2.65       -0.32      1.82 o 
  -2  11   2       15.94       13.04      2.65 o 
  -1  11   2       33.98       36.22      3.36 o 
   0  11   2        4.29        2.08      1.92 o 
   1  11   2        8.74        5.59      2.14 o 
   2  11   2       83.12       85.45      4.89 o 
   3  11   2       12.05       10.04      2.27 o 
   4  11   2        1.27        1.66      1.73 o 
  -3 -10   3       47.20       52.76      3.02 o 
  -2 -10   3        9.45        8.05      2.77 o 
  -1 -10   3       50.91       46.36      2.77 o 
   0 -10   3       44.34       55.30      2.69 o 
   1 -10   3        2.86        3.04      1.23 o 
   2 -10   3        5.14        6.96      1.37 o 
   3 -10   3       10.09        8.95      1.89 o 
   4 -10   3        2.63        2.33      1.53 o 
  -5  -9   3       73.15       74.14      3.06 o 
  -4  -9   3       77.16       74.05      2.96 o 
  -3  -9   3        2.54        1.97      1.09 o 
  -2  -9   3        0.69        0.24      0.99 o 
  -1  -9   3       89.75      103.54      3.33 o 
   0  -9   3      126.89      165.01      4.31 o 
   1  -9   3       75.20       82.95      3.40 o 
   2  -9   3      117.11      122.44      3.61 o 
   3  -9   3        9.78        5.69      1.23 o 
   4  -9   3        3.61        2.56      1.47 o 
   5  -9   3        0.16        1.47      1.44 o 
   6  -9   3        6.39        7.10      1.79 o 
  -6  -8   3        8.16        3.77      1.57 o 
  -5  -8   3       51.18       49.04      3.29 o 
  -4  -8   3       83.19       82.71      2.97 o 
  -3  -8   3      633.21      613.41     11.20 o 
  -2  -8   3       46.46       40.71      4.46 o 
  -1  -8   3       69.90       70.01      2.56 o 
   0  -8   3      191.28      236.82      5.23 o 
   1  -8   3        6.04        7.30      2.67 o 
   2  -8   3      124.48      135.75      3.64 o 
   3  -8   3       26.47       26.53      2.37 o 
   4  -8   3        0.31        1.55      1.05 o 
   5  -8   3       49.41       50.41      3.13 o 
   6  -8   3        1.18        0.22      1.28 o 
   7  -8   3        1.94        0.48      1.41 o 
   8  -8   3        1.83        2.11      1.57 o 
  -7  -7   3       20.03       22.31      2.37 o 
  -6  -7   3        0.76        0.16      1.31 o 
  -5  -7   3      572.83      532.91     13.81 o 
  -4  -7   3       13.53       16.40      2.05 o 
  -3  -7   3      126.27      127.11      4.73 o 
  -2  -7   3      176.84      157.18      4.51 o 
  -1  -7   3       63.08       64.13      2.35 o 
   0  -7   3        0.05        0.11      0.75 o 
   1  -7   3      212.67      203.56      6.76 o 
   2  -7   3       19.58       13.49      5.31 o 
   3  -7   3       78.52       85.36      3.47 o 
   4  -7   3        0.81        1.09      0.96 o 
   5  -7   3       64.16       63.96      2.40 o 
   6  -7   3       43.25       44.63      2.85 o 
   7  -7   3        5.54        5.66      1.50 o 
   8  -7   3        0.04       -0.03      1.37 o 
   9  -7   3        6.33        7.90      1.95 o 
  -8  -6   3       14.38       11.76      2.01 o 
  -7  -6   3       44.63       47.15      3.26 o 
  -6  -6   3       58.56       68.16      3.61 o 
  -5  -6   3      643.43      618.87     15.34 o 
  -4  -6   3      170.05      161.82      5.50 o 
  -3  -6   3     1082.72      991.78     22.70 o 
  -2  -6   3      438.75      422.17     10.74 o 
  -1  -6   3       37.95       37.92      1.71 o 
   0  -6   3       16.82       16.76      2.16 o 
   1  -6   3      368.49      357.53      6.64 o 
   2  -6   3        1.13        1.96      0.70 o 
   3  -6   3      268.25      257.78      7.85 o 
   4  -6   3       51.00       51.53      2.05 o 
   5  -6   3       49.00       46.29      5.18 o 
   6  -6   3        7.24        7.22      1.47 o 
   7  -6   3        2.57        1.73      1.25 o 
   8  -6   3        9.60       12.12      1.85 o 
   9  -6   3        0.01        0.90      1.37 o 
  -8  -5   3        3.95        4.86      1.53 o 
  -7  -5   3      340.94      348.10     10.01 o 
  -6  -5   3       13.05       10.90      1.92 o 
  -5  -5   3       32.61       35.01      2.59 o 
  -4  -5   3      223.75      225.28      6.62 o 
  -3  -5   3       58.29       55.02      2.69 o 
  -2  -5   3       26.56       24.07      1.82 o 
  -1  -5   3      539.31      547.52     13.04 o 
   0  -5   3      278.86      318.40      5.89 o 
   1  -5   3       22.82       21.96      1.69 o 
   2  -5   3      103.99      116.63      3.13 o 
   4  -5   3      172.49      184.89      3.96 o 
   5  -5   3       62.76       62.38      2.16 o 
   6  -5   3        3.88        2.59      0.93 o 
   7  -5   3      142.78      148.43      5.43 o 
   8  -5   3       90.09       83.98      4.09 o 
   9  -5   3      221.51      231.26      7.61 o 
  10  -5   3       26.64       24.84      2.62 o 
  -9  -4   3        0.56        0.61      1.31 o 
  -8  -4   3        0.46        1.57      1.28 o 
  -7  -4   3      598.60      597.68     15.03 o 
  -6  -4   3      197.06      187.62      6.11 o 
  -5  -4   3     1116.86     1106.39     25.10 o 
  -4  -4   3      106.62      103.19      3.80 o 
  -3  -4   3      113.02      104.28      3.68 o 
  -1  -4   3      307.09      277.84      7.19 o 
   0  -4   3       60.33       75.38      2.94 o 
   1  -4   3        3.67        4.13      0.61 o 
   2  -4   3        8.79        9.72      0.76 o 
   3  -4   3      678.51      642.12     10.60 o 
   4  -4   3       53.09       71.05      2.08 o 
   5  -4   3        2.90        2.71      0.77 o 
   6  -4   3        0.58        1.11      0.78 o 
   7  -4   3      155.04      151.72      3.75 o 
   8  -4   3       39.79       38.17      2.65 o 
   9  -4   3       30.69       41.24      2.97 o 
  10  -4   3       47.00       46.83      3.29 o 
  -9  -3   3       90.83       75.99      3.96 o 
  -8  -3   3        0.30        0.35      1.37 o 
  -7  -3   3      213.78      214.51      6.78 o 
  -6  -3   3        7.85        7.45      1.53 o 
  -5  -3   3        3.99        2.24      1.05 o 
  -4  -3   3        0.55        1.02      0.86 o 
  -3  -3   3       13.91       16.91      1.37 o 
  -2  -3   3       11.49       10.01      1.09 o 
  -1  -3   3       87.15      104.66      3.32 o 
   1  -3   3        1.17        1.20      0.41 o 
   2  -3   3        0.50        0.64      0.42 o 
   3  -3   3        2.55        2.48      0.54 o 
   4  -3   3       35.80       33.88      1.34 o 
   5  -3   3      175.29      182.71      3.80 o 
   6  -3   3        6.68        3.87      0.81 o 
   7  -3   3        0.83       -0.24      0.74 o 
   8  -3   3       38.13       37.35      1.97 o 
   9  -3   3       57.68       49.84      3.36 o 
  10  -3   3       30.04       44.31      3.29 o 
  11  -3   3       40.18       42.87      3.26 o 
 -10  -2   3       26.61       31.01      2.88 o 
  -9  -2   3       15.93       15.98      2.11 o 
  -8  -2   3       28.70       26.76      2.33 o 
  -7  -2   3       86.23       88.23      3.80 o 
  -6  -2   3       66.51       68.35      3.20 o 
  -5  -2   3       13.20       12.85      1.37 o 
  -4  -2   3      344.45      341.45      8.63 o 
  -3  -2   3        3.14        2.91      0.80 o 
  -2  -2   3     1872.04     1821.93     38.87 o 
  -1  -2   3      117.60       98.17      3.04 o 
   0  -2   3       22.25       23.15      1.37 o 
   1  -2   3      100.62       95.90      3.18 o 
   2  -2   3      152.10      137.97      3.39 o 
   3  -2   3      268.38      276.13      4.99 o 
   4  -2   3      570.02      588.54      7.95 o 
   5  -2   3        3.57        2.74      0.52 o 
   6  -2   3       15.41       14.83      0.84 o 
   7  -2   3        8.00        7.49      0.95 o 
   8  -2   3       76.26       78.46      2.60 o 
   9  -2   3       54.51       36.09      2.62 o 
  10  -2   3       70.80       70.23      3.80 o 
  11  -2   3       33.39       36.32      3.01 o 
 -10  -1   3        0.81        3.80      1.66 o 
  -9  -1   3       19.25       26.41      2.43 o 
  -8  -1   3       35.17       46.45      2.88 o 
  -7  -1   3       44.59       42.42      2.69 o 
  -6  -1   3       17.76       15.86      1.60 o 
  -5  -1   3        0.01        1.08      0.67 o 
  -4  -1   3       10.02       10.68      0.86 o 
  -3  -1   3      466.81      457.16      7.79 o 
  -2  -1   3      953.72      921.09     14.55 o 
  -1  -1   3       44.56       45.34      2.41 o 
   0  -1   3     1331.03     1486.02     23.10 o 
   1  -1   3      120.89      116.75      2.46 o 
   2  -1   3      443.87      416.35      6.97 o 
   3  -1   3      738.78      720.37     18.24 o 
   4  -1   3       12.82        9.60      0.55 o 
   5  -1   3        6.37        6.22      0.71 o 
   6  -1   3       63.67       63.98      1.63 o 
   7  -1   3      197.54      178.14      4.72 o 
   8  -1   3        8.18       10.07      1.66 o 
   9  -1   3       75.89       75.32      3.68 o 
  10  -1   3       15.31       19.76      2.27 o 
  11  -1   3        0.64        1.21      1.37 o 
 -10   0   3        0.42        1.92      1.50 o 
  -9   0   3       49.22       52.72      3.23 o 
  -8   0   3       78.58       71.85      2.67 o 
  -7   0   3       12.72       13.39      1.27 o 
  -6   0   3       86.09       95.59      2.77 o 
  -5   0   3       39.40       33.92      1.51 o 
  -4   0   3       47.65       61.09      1.86 o 
  -3   0   3      763.94      741.53      9.83 o 
  -2   0   3      729.18      699.41     15.66 o 
  -1   0   3       64.17       66.74      1.31 o 
   0   0   3      604.03      689.26     12.26 o 
   1   0   3      101.16       97.34      2.03 o 
   2   0   3     1016.96     1009.31     15.85 o 
   3   0   3     1193.46     1127.14     17.72 o 
   4   0   3       39.13       38.82      1.33 o 
   5   0   3     1099.30     1069.49     17.05 o 
   6   0   3       39.51       36.13      1.79 o 
   7   0   3        4.67        5.75      1.15 o 
   8   0   3       37.04       35.32      2.40 o 
   9   0   3       19.91       17.39      1.98 o 
  10   0   3       13.62       12.18      1.85 o 
  11   0   3       13.03       12.56      2.01 o 
 -10   1   3        0.08       -0.75      1.47 o 
  -9   1   3        4.70        4.85      1.26 o 
  -8   1   3       75.21       72.86      2.75 o 
  -7   1   3        0.75        1.97      0.83 o 
  -6   1   3       22.08       21.94      1.38 o 
  -5   1   3      208.40      207.33      4.34 o 
  -4   1   3       53.12       65.00      2.80 o 
  -3   1   3       24.16       24.53      0.83 o 
  -2   1   3      814.95      807.16     13.22 o 
  -1   1   3      391.32      377.32      6.17 o 
   0   1   3     1988.59     2360.68     29.75 o 
   1   1   3     1000.97      982.99     15.34 o 
   2   1   3      946.24      900.26     20.81 o 
   3   1   3      298.55      283.90      4.92 o 
   4   1   3      884.19      884.49     14.13 o 
   5   1   3      388.75      368.83      6.46 o 
   6   1   3       16.25       19.32      1.05 o 
   7   1   3        1.17        1.66      1.93 o 
   8   1   3        0.35       -0.29      0.96 o 
   9   1   3      139.73      138.45      5.11 o 
  10   1   3        2.50        0.48      1.25 o 
  11   1   3        2.56        0.99      1.34 o 
 -10   2   3        1.69        0.98      1.15 o 
  -9   2   3        3.44        1.39      1.13 o 
  -8   2   3       10.64       10.25      1.07 o 
  -7   2   3        1.40        1.48      1.63 o 
  -6   2   3        0.57        0.41      0.73 o 
  -5   2   3      202.08      203.73      4.84 o 
  -4   2   3      159.39      138.86      3.10 o 
  -3   2   3        7.60        7.20      0.50 o 
  -2   2   3       37.41       46.25      1.25 o 
  -1   2   3        2.55        2.49      0.64 o 
   0   2   3        1.38        1.23      0.24 o 
   1   2   3      355.47      358.03      5.75 o 
   2   2   3      555.31      538.28     17.97 o 
   4   2   3      362.50      368.82      8.76 o 
   5   2   3      459.90      481.73     11.35 o 
   6   2   3      337.09      338.45      8.66 o 
   7   2   3      125.39      129.84      3.01 o 
   8   2   3       22.43       26.18      2.08 o 
   9   2   3      294.28      282.31      8.25 o 
  10   2   3        2.57        2.27      1.44 o 
  11   2   3        0.00       -0.67      1.28 o 
 -10   3   3       18.02       20.24      1.51 o 
  -9   3   3        3.40        3.16      1.16 o 
  -8   3   3        0.74       -0.67      0.96 o 
  -7   3   3       10.52        9.17      1.15 o 
  -6   3   3        2.67        3.54      0.88 o 
  -5   3   3       61.00       64.44      2.08 o 
  -4   3   3      136.37      126.89      2.25 o 
  -3   3   3       24.37       22.30      1.03 o 
  -2   3   3        2.60        3.04      0.45 o 
  -1   3   3        2.72        2.10      0.30 o 
   0   3   3       34.84       38.27      2.01 o 
   1   3   3      665.66      654.78     10.28 o 
   2   3   3      149.27      138.41      2.59 o 
   3   3   3      722.36      699.60     11.15 o 
   4   3   3       49.92       50.25      1.98 o 
   5   3   3      104.55       92.74      3.16 o 
   6   3   3       39.93       35.90      2.08 o 
   7   3   3        0.34        2.08      0.96 o 
   8   3   3        5.31        3.29      1.34 o 
   9   3   3        3.79        4.12      1.44 o 
  10   3   3        2.95        0.90      1.44 o 
  11   3   3       11.13       16.52      1.66 o 
  -9   4   3        0.32        1.48      1.13 o 
  -8   4   3        2.48        1.15      1.03 o 
  -7   4   3        0.12        1.40      1.01 o 
  -6   4   3       40.37       46.42      4.12 o 
  -5   4   3       13.59       14.44      1.13 o 
  -4   4   3        0.11        0.41      0.70 o 
  -3   4   3      592.50      594.99      9.89 o 
  -2   4   3       16.97       14.46      0.81 o 
  -1   4   3       15.80       14.14      0.99 o 
   0   4   3      110.13      146.84      2.68 o 
   1   4   3       55.59       53.86      1.92 o 
   2   4   3       57.88       58.01      2.01 o 
   3   4   3      997.06      994.27     16.19 o 
   4   4   3        6.05        5.24      0.83 o 
   5   4   3      519.71      534.13     12.47 o 
   6   4   3      234.21      252.10      6.87 o 
   7   4   3       13.70       11.41      1.47 o 
   8   4   3        4.10        6.49      1.37 o 
   9   4   3        8.24        7.93      1.63 o 
  10   4   3        2.92        2.56      1.47 o 
  11   4   3      147.85      165.37      6.49 o 
  -9   5   3        9.02       11.29      1.44 o 
  -8   5   3       10.70       12.39      1.39 o 
  -7   5   3       84.35       69.04      2.57 o 
  -6   5   3       99.42       79.98      2.64 o 
  -5   5   3       14.97       12.77      1.34 o 
  -4   5   3       19.57       22.16      1.45 o 
  -3   5   3      116.13      130.35      2.94 o 
  -2   5   3        8.10        7.73      0.98 o 
  -1   5   3      894.84      926.47     14.65 o 
   0   5   3       90.04       97.74      2.08 o 
   1   5   3      279.22      286.78      5.00 o 
   2   5   3        6.22       10.04      1.28 o 
   3   5   3       93.78       84.66      4.19 o 
   4   5   3      202.93      214.90      4.25 o 
   5   5   3       14.45       11.80      1.21 o 
   6   5   3       73.18       71.77      3.01 o 
   7   5   3        0.87        1.79      1.02 o 
   8   5   3       24.03       29.38      2.37 o 
   9   5   3       41.49       38.49      2.69 o 
  10   5   3        6.32        8.47      1.85 o 
  -9   6   3        0.15       -0.29      1.92 o 
  -8   6   3        1.01       -0.77      1.76 o 
  -7   6   3        2.05        0.61      1.95 o 
  -6   6   3      114.48      123.54      3.44 o 
  -5   6   3      211.62      204.08      4.49 o 
  -4   6   3        5.98        4.33      0.81 o 
  -3   6   3       23.87       21.88      1.15 o 
  -2   6   3        5.56        8.37      0.76 o 
  -1   6   3      179.53      167.42      3.34 o 
   0   6   3     1629.84     1972.39     45.04 o 
   1   6   3      144.86      154.21      3.12 o 
   2   6   3       35.88       36.03      2.33 o 
   3   6   3      267.63      257.11      4.87 o 
   4   6   3      172.75      192.87      4.00 o 
   5   6   3      246.43      248.86      5.03 o 
   6   6   3       41.78       43.22      2.43 o 
   7   6   3       24.93       29.44      2.27 o 
   8   6   3       44.60       47.19      2.88 o 
   9   6   3        6.57        4.60      1.47 o 
  10   6   3       74.88       80.72      4.09 o 
  -8   7   3        3.58        6.91      2.49 o 
  -7   7   3        7.14        4.38      2.14 o 
  -6   7   3       12.04       10.17      2.40 o 
  -5   7   3       52.48       52.46      4.09 o 
  -4   7   3      239.51      224.61      7.77 o 
  -3   7   3       32.32       33.95      2.75 o 
  -2   7   3      183.91      168.34      6.01 o 
  -1   7   3        1.56        7.10      1.57 o 
   0   7   3      131.38      155.11      5.50 o 
   1   7   3       11.18       12.50      1.55 o 
   2   7   3        1.14        1.34      0.61 o 
   3   7   3      172.35      181.30      4.89 o 
   4   7   3      117.92      112.46      2.90 o 
   5   7   3       25.15       23.31      1.46 o 
   6   7   3      156.71      160.32      3.91 o 
   7   7   3       27.35       32.74      1.82 o 
   8   7   3        0.24       -0.64      1.09 o 
   9   7   3       15.35       18.35      2.17 o 
  -7   8   3        4.31        4.12      2.33 o 
  -6   8   3       48.28       41.65      3.64 o 
  -5   8   3      175.08      172.76      7.03 o 
  -4   8   3       70.41       77.91      4.67 o 
  -3   8   3       13.57       10.87      2.14 o 
  -2   8   3      691.80      661.46     17.20 o 
  -1   8   3        1.23        0.00      1.41 o 
   0   8   3      279.21      355.36     10.36 o 
   1   8   3      459.95      451.81     12.44 o 
   2   8   3      195.22      207.54      7.06 o 
   3   8   3       30.74       25.96      2.40 o 
   4   8   3        9.80        8.44      1.76 o 
   5   8   3       27.73       28.55      1.58 o 
   6   8   3        1.07        1.27      0.84 o 
   7   8   3       92.98       88.71      3.02 o 
   8   8   3       69.15       61.16      3.32 o 
  -6   9   3        3.75       -0.58      2.11 o 
  -5   9   3       38.23       32.38      3.32 o 
  -4   9   3       78.56       71.29      4.60 o 
  -3   9   3        2.60       -0.45      1.82 o 
  -2   9   3      144.22      130.72      5.56 o 
  -1   9   3       21.93       19.85      2.46 o 
   0   9   3       23.14       29.41      2.75 o 
   1   9   3       37.59       43.13      3.39 o 
   2   9   3       17.75       22.51      2.49 o 
   3   9   3        0.85        0.16      1.21 o 
   4   9   3       12.59        9.78      1.92 o 
   5   9   3       43.57       34.21      2.97 o 
   6   9   3       38.42       30.21      2.88 o 
   7   9   3       37.82       42.68      3.58 o 
  -5  10   3        0.01       -1.89      1.89 o 
  -4  10   3       92.41       81.14      5.05 o 
  -3  10   3       43.80       49.87      4.09 o 
  -2  10   3       56.13       56.46      3.90 o 
  -1  10   3      220.98      219.40      7.93 o 
   0  10   3       18.65       23.37      2.69 o 
   1  10   3        9.11       13.62      2.30 o 
   2  10   3       70.44       65.02      4.22 o 
   3  10   3        9.56       10.29      2.08 o 
   4  10   3       58.20       55.53      3.84 o 
   5  10   3       26.53       24.74      2.94 o 
   6  10   3       39.01       39.96      3.52 o 
  -3  11   3      140.34      132.70      6.33 o 
  -2  11   3        3.86        3.71      2.05 o 
  -1  11   3        0.67        3.96      2.01 o 
   0  11   3        4.68        3.07      1.95 o 
   1  11   3        5.02        1.41      1.95 o 
   2  11   3       35.88       37.08      3.32 o 
   3  11   3       58.79       61.44      4.32 o 
   4  11   3        1.30        2.85      1.82 o 
  -1 -10   4        0.02       -0.94      0.94 o 
   0 -10   4        8.04        8.08      1.44 o 
   1 -10   4       10.15        8.73      1.98 o 
   2 -10   4        0.35        0.83      1.69 o 
   3 -10   4        1.16        0.06      1.57 o 
   4 -10   4        0.29        1.63      1.57 o 
  -4  -9   4        0.00       -1.10      1.10 o 
  -3  -9   4        4.68        7.97      1.38 o 
  -2  -9   4        1.61        0.82      1.09 o 
  -1  -9   4        7.42        7.63      1.31 o 
   0  -9   4      193.46      232.67      5.47 o 
   1  -9   4       95.95       92.82      3.17 o 
   2  -9   4       77.19       80.27      4.16 o 
   3  -9   4        7.13        6.17      1.79 o 
   4  -9   4        1.68       -0.90      1.21 o 
   5  -9   4        3.68        6.14      1.76 o 
   6  -9   4        2.21        0.74      1.34 o 
  -5  -8   4        7.11        6.07      1.79 o 
  -4  -8   4       17.78       18.64      2.30 o 
  -3  -8   4       30.23       26.31      4.33 o 
  -2  -8   4       48.23       42.60      2.11 o 
  -1  -8   4      127.52      127.55      3.58 o 
   0  -8   4       67.20       81.68      2.85 o 
   1  -8   4        8.28        8.08      1.60 o 
   2  -8   4        2.99        2.86      1.13 o 
   3  -8   4       50.12       54.89      3.32 o 
   4  -8   4        1.89        4.86      1.60 o 
   5  -8   4       14.62       16.46      2.08 o 
   6  -8   4        9.75        5.31      1.60 o 
   7  -8   4       10.83        5.27      1.76 o 
  -6  -7   4       34.34       35.39      2.85 o 
  -5  -7   4       15.54       13.20      1.92 o 
  -4  -7   4       16.61       13.14      1.98 o 
  -3  -7   4        2.55        1.66      1.50 o 
  -2  -7   4       84.28       76.30      2.66 o 
  -1  -7   4       16.32       14.64      2.89 o 
   0  -7   4      176.27      219.16      4.86 o 
   2  -7   4        0.79       -0.84      0.91 o 
   3  -7   4        3.05        2.49      0.98 o 
   4  -7   4       14.24       14.80      1.95 o 
   5  -7   4       85.16       82.64      3.87 o 
   6  -7   4       13.70       14.48      2.01 o 
   7  -7   4        4.80        3.61      1.47 o 
   8  -7   4        2.89        3.77      1.60 o 
  -7  -6   4       19.92       22.03      2.46 o 
  -6  -6   4       11.06        6.33      1.63 o 
  -5  -6   4        4.86        3.68      1.60 o 
  -4  -6   4       60.64       53.16      3.13 o 
  -3  -6   4      597.22      578.50     14.35 o 
  -2  -6   4       66.77       63.94      3.20 o 
  -1  -6   4        0.04        0.80      0.80 o 
   0  -6   4       37.27       39.33      1.73 o 
   1  -6   4       55.63       64.31      2.24 o 
   2  -6   4       99.90       90.94      2.80 o 
   3  -6   4        1.37        2.37      0.82 o 
   4  -6   4      210.80      197.98      6.30 o 
   5  -6   4       57.00       55.18      3.20 o 
   6  -6   4      248.07      244.14      7.54 o 
   7  -6   4       52.75       49.68      3.10 o 
   8  -6   4        2.11        1.41      1.31 o 
   9  -6   4        5.07        8.28      1.82 o 
  -8  -5   4       17.14       13.39      2.21 o 
  -7  -5   4       19.81       19.63      2.33 o 
  -6  -5   4       62.16       61.92      3.55 o 
  -5  -5   4      292.21      253.86      7.64 o 
  -4  -5   4        2.89        0.54      1.09 o 
  -3  -5   4        0.05        0.67      1.02 o 
  -2  -5   4      129.35      118.41      4.22 o 
  -1  -5   4        1.59        1.76      0.99 o 
   1  -5   4      553.97      522.72      9.02 o 
   2  -5   4      372.87      383.82     11.30 o 
   3  -5   4      148.42      140.44      3.24 o 
   4  -5   4      485.44      473.97      8.36 o 
   5  -5   4      705.31      724.21     17.36 o 
   6  -5   4       11.96       13.14      1.76 o 
   7  -5   4        0.27        0.32      1.25 o 
   8  -5   4        1.21        1.73      1.41 o 
   9  -5   4       40.84       41.30      3.04 o 
  10  -5   4        1.91        3.16      1.63 o 
  -8  -4   4        6.39        4.60      1.69 o 
  -7  -4   4        3.67        3.48      1.50 o 
  -6  -4   4       14.36       15.31      1.95 o 
  -5  -4   4      574.50      572.36     14.23 o 
  -4  -4   4      125.23      117.48      4.28 o 
  -3  -4   4       87.81       79.66      3.26 o 
  -2  -4   4        7.21        7.10      1.09 o 
  -1  -4   4       34.79       37.18      2.08 o 
   0  -4   4      573.96      699.85     16.14 o 
   1  -4   4        1.61        1.70      0.62 o 
   2  -4   4      454.83      450.65      7.72 o 
   3  -4   4      399.35      403.60      7.05 o 
   4  -4   4        8.25       12.49      0.98 o 
   5  -4   4       35.47       44.70      2.11 o 
   6  -4   4      160.72      165.76      5.50 o 
   7  -4   4       67.93       62.43      3.32 o 
   8  -4   4      326.93      335.73      9.65 o 
   9  -4   4      252.69      239.47      7.83 o 
  10  -4   4      183.49      190.18      7.00 o 
  -9  -3   4        4.64        4.99      1.76 o 
  -8  -3   4      131.35      127.90      5.15 o 
  -7  -3   4      264.47      276.59      8.25 o 
  -6  -3   4      215.36      209.04      6.65 o 
  -5  -3   4       13.08       12.76      1.66 o 
  -4  -3   4       77.56       75.48      3.20 o 
  -3  -3   4        0.00       -0.10      0.74 o 
  -2  -3   4        1.14        0.70      0.74 o 
  -1  -3   4      310.15      293.34      7.51 o 
   0  -3   4     2776.00     3474.18     73.30 o 
   1  -3   4      257.08      287.42      5.09 o 
   2  -3   4       21.83       16.38      0.89 o 
   3  -3   4      575.14      544.20      8.99 o 
   4  -3   4      333.24      304.88      5.47 o 
   5  -3   4      136.00      133.09      3.03 o 
   6  -3   4       98.98       88.97      4.68 o 
   7  -3   4      549.76      558.90     14.00 o 
   8  -3   4       73.83       74.45      3.68 o 
   9  -3   4      226.08      250.47      7.96 o 
  10  -3   4       25.75       28.10      2.69 o 
  11  -3   4       20.99       23.50      2.59 o 
  -9  -2   4       16.61       17.93      2.21 o 
  -8  -2   4        0.01        1.09      1.31 o 
  -7  -2   4      250.96      247.27      7.58 o 
  -6  -2   4       12.89       12.88      1.73 o 
  -5  -2   4       42.90       41.11      2.37 o 
  -4  -2   4       10.54       13.71      1.37 o 
  -3  -2   4        0.07        0.35      0.77 o 
  -2  -2   4     1726.93     1783.80     38.30 o 
  -1  -2   4      274.48      253.19      6.52 o 
   0  -2   4        0.34        2.34      0.57 o 
   1  -2   4      244.21      230.08      4.38 o 
   2  -2   4       74.04       89.74      2.70 o 
   3  -2   4     1219.15     1198.07     19.12 o 
   4  -2   4      873.63      887.05     14.48 o 
   5  -2   4      110.49      113.02      2.12 o 
   6  -2   4      101.04      104.29      2.45 o 
   7  -2   4        0.97        0.60      1.12 o 
   8  -2   4      358.67      364.31     10.04 o 
   9  -2   4      112.33      113.20      4.86 o 
  10  -2   4       87.54       84.14      4.35 o 
  11  -2   4       37.08       51.82      3.52 o 
  -9  -1   4       31.79       28.87      2.62 o 
  -8  -1   4       77.74       69.98      3.58 o 
  -7  -1   4       15.49       12.44      1.69 o 
  -6  -1   4       56.88       55.40      2.81 o 
  -5  -1   4       77.25       76.35      2.38 o 
  -4  -1   4       24.22       31.00      1.41 o 
  -3  -1   4        4.36        6.63      0.73 o 
  -2  -1   4      542.43      547.80      7.49 o 
  -1  -1   4       30.95       29.95      0.94 o 
   0  -1   4     1816.24     2035.61     31.58 o 
   1  -1   4     1458.76     1386.96     21.75 o 
   2  -1   4     1068.36     1038.97     16.55 o 
   3  -1   4        2.54        3.17      0.58 o 
   4  -1   4       97.17       89.89      2.26 o 
   5  -1   4      192.27      178.37      3.75 o 
   6  -1   4      315.81      314.95      5.26 o 
   7  -1   4        0.65        0.06      0.67 o 
   8  -1   4       13.89       14.96      1.85 o 
   9  -1   4       96.39       99.29      4.48 o 
  10  -1   4       22.48       23.88      2.37 o 
  11  -1   4        7.01        8.79      1.95 o 
  -9   0   4       33.23       30.66      2.69 o 
  -8   0   4       18.21       19.63      1.63 o 
  -7   0   4        1.73        0.58      0.88 o 
  -6   0   4        0.85        0.35      0.74 o 
  -5   0   4       35.32       34.89      1.59 o 
  -4   0   4      470.67      467.62      8.19 o 
  -3   0   4        8.64        7.68      0.97 o 
  -2   0   4      103.90      100.37      2.27 o 
  -1   0   4       35.42       31.53      0.96 o 
   0   0   4      141.96      168.27      8.21 o 
   1   0   4       21.95       12.92      0.79 o 
   2   0   4     1274.37     1278.00     20.07 o 
   3   0   4       10.69       12.17      1.44 o 
   4   0   4      440.42      415.57      7.17 o 
   5   0   4       75.34       74.96      3.07 o 
   6   0   4      620.13      612.25     10.37 o 
   7   0   4      606.62      577.01      9.96 o 
   8   0   4       13.45       11.86      1.73 o 
   9   0   4       68.13       78.29      3.87 o 
  10   0   4        9.82       12.44      1.92 o 
  11   0   4        1.66        2.27      1.53 o 
 -10   1   4       18.45       18.70      1.89 o 
  -9   1   4        0.64        2.56      1.17 o 
  -8   1   4        7.68        8.55      1.30 o 
  -7   1   4       88.02       85.46      2.79 o 
  -6   1   4        2.04        4.17      0.90 o 
  -5   1   4       74.59       75.20      2.29 o 
  -4   1   4       94.73       90.15      1.84 o 
  -3   1   4       56.75       51.40      1.29 o 
  -2   1   4      184.67      176.19      3.59 o 
  -1   1   4        2.26        1.41      0.35 o 
   0   1   4     1368.39     1494.95     19.01 o 
   1   1   4      141.54      129.95      2.54 o 
   2   1   4     1381.16     1176.12    150.52 o 
   3   1   4      323.59      331.88      5.76 o 
   4   1   4       41.66       41.62      1.92 o 
   5   1   4       75.04       75.30      4.04 o 
   6   1   4      533.14      562.37      9.60 o 
   7   1   4       52.11       60.74      1.95 o 
   8   1   4       48.62       46.77      2.85 o 
   9   1   4       22.20       25.35      2.37 o 
  10   1   4       39.57       40.47      2.94 o 
  11   1   4       11.64       12.88      2.05 o 
  -9   2   4        0.03       -0.78      1.04 o 
  -8   2   4       14.75       16.33      1.49 o 
  -7   2   4        3.84        4.83      1.08 o 
  -6   2   4      112.02      102.36      2.91 o 
  -5   2   4       18.16       19.91      1.39 o 
  -4   2   4        0.16        0.27      0.41 o 
  -3   2   4       53.52       52.41      1.30 o 
  -2   2   4       31.40       23.53      0.82 o 
  -1   2   4      499.75      503.33      6.77 o 
   0   2   4        3.68        4.65      0.36 o 
   1   2   4      145.34      156.49      2.38 o 
   2   2   4     2041.73     2035.99     25.71 o 
   3   2   4      226.53      215.16      3.21 o 
   4   2   4      562.87      542.13      9.05 o 
   5   2   4       12.70       12.58      0.87 o 
   6   2   4       44.10       44.00      1.59 o 
   7   2   4       38.32       46.47      1.69 o 
   8   2   4       45.41       43.99      2.62 o 
   9   2   4       61.48       58.47      3.32 o 
  10   2   4       58.28       64.58      3.58 o 
  11   2   4       33.32       32.74      2.78 o 
  -9   3   4        4.94        2.97      1.23 o 
  -8   3   4       35.49       32.85      1.97 o 
  -7   3   4        9.81       12.63      1.33 o 
  -6   3   4       33.02       32.38      1.35 o 
  -5   3   4      118.98      107.40      2.87 o 
  -4   3   4       12.73       12.29      0.79 o 
  -3   3   4      569.09      583.34      7.97 o 
  -2   3   4     1802.40     1797.74     22.94 o 
  -1   3   4      661.96      700.64     11.13 o 
   0   3   4      141.39      162.49      4.73 o 
   1   3   4     1179.23     1226.91     19.01 o 
   2   3   4      449.85      388.79      7.99 o 
   3   3   4      652.13      650.50     10.40 o 
   4   3   4       89.03       53.64      2.08 o 
   5   3   4      606.30      673.16     15.31 o 
   6   3   4       19.40       19.40      1.57 o 
   7   3   4       11.99       13.97      1.57 o 
   8   3   4        7.90        7.83      1.50 o 
   9   3   4       94.89       95.65      4.09 o 
  10   3   4       43.64       46.03      3.13 o 
  11   3   4       32.76       33.95      2.91 o 
  -9   4   4        0.25        0.85      1.15 o 
  -8   4   4      114.33      109.71      5.11 o 
  -7   4   4       54.39       56.81      3.90 o 
  -6   4   4        8.45        8.98      1.39 o 
  -5   4   4        1.64        0.80      0.93 o 
  -4   4   4       14.61       13.91      1.30 o 
  -3   4   4        9.72        5.97      0.85 o 
  -2   4   4       16.97       14.93      0.93 o 
  -1   4   4      599.35      601.20      9.67 o 
   0   4   4      797.63     1025.25     23.75 o 
   1   4   4      282.90      281.77      7.51 o 
   2   4   4        1.76        1.55      0.61 o 
   3   4   4      904.44      900.01     14.26 o 
   4   4   4      139.44      116.30      2.60 o 
   5   4   4      125.11       78.90      2.85 o 
   6   4   4        1.13        2.17      0.96 o 
   7   4   4       89.83       85.36      3.48 o 
   8   4   4       16.39       18.96      1.85 o 
   9   4   4       57.01       60.58      3.42 o 
  10   4   4       39.21       53.74      2.44 o 
  11   4   4        4.37        8.44      1.92 o 
  -9   5   4        0.47       -0.51      1.79 o 
  -8   5   4        0.08       -0.42      1.76 o 
  -7   5   4        9.57       11.04      1.32 o 
  -6   5   4      127.35      115.73      3.22 o 
  -5   5   4      276.85      280.71      5.63 o 
  -4   5   4      250.44      251.99      5.00 o 
  -3   5   4        0.10        0.57      0.50 o 
  -2   5   4      109.69      101.31      2.28 o 
  -1   5   4      192.44      193.37      3.93 o 
   0   5   4      698.14      838.43     19.95 o 
   1   5   4     1062.00     1133.99     17.71 o 
   2   5   4      342.71      354.83      6.05 o 
   3   5   4      271.94      262.95      4.79 o 
   4   5   4       83.80       85.96      2.18 o 
   5   5   4        0.80        1.62      1.18 o 
   6   5   4      159.46      173.14      5.15 o 
   7   5   4       59.97       65.41      3.04 o 
   8   5   4        0.79        2.85      1.12 o 
   9   5   4        3.94        2.17      1.25 o 
  10   5   4        0.01       -0.70      1.25 o 
  -8   6   4        0.53       -1.12      2.01 o 
  -7   6   4       16.80       16.78      2.88 o 
  -6   6   4       99.23       88.97      4.86 o 
  -5   6   4      235.47      226.88      7.96 o 
  -4   6   4        2.18       -0.51      1.60 o 
  -3   6   4       21.93       23.53      2.56 o 
  -2   6   4        8.00        4.28      1.50 o 
  -1   6   4      664.01      617.59     15.54 o 
   0   6   4       73.44       94.50      3.90 o 
   1   6   4      223.25      242.80      4.39 o 
   2   6   4       59.70       58.52      1.60 o 
   3   6   4      619.67      619.01     10.27 o 
   4   6   4      121.66      123.20      2.87 o 
   5   6   4      100.24       95.44      2.61 o 
   6   6   4       14.89       14.63      1.17 o 
   7   6   4      156.79      165.05      5.34 o 
   8   6   4        1.47        0.67      1.09 o 
   9   6   4       19.43       21.99      2.24 o 
  10   6   4        1.54        0.96      1.31 o 
  -8   7   4        1.54       -1.41      1.89 o 
  -7   7   4        8.48        6.36      2.33 o 
  -6   7   4        7.53        9.14      2.43 o 
  -5   7   4       46.61       48.82      3.87 o 
  -4   7   4        3.01       -1.34      1.69 o 
  -3   7   4      206.51      203.70      7.29 o 
  -2   7   4        0.02       -0.86      1.44 o 
  -1   7   4        5.73        6.01      1.63 o 
   0   7   4      686.84      799.72     19.76 o 
   1   7   4       92.89       94.72      4.12 o 
   2   7   4       15.85       17.90      1.92 o 
   3   7   4       18.93       20.81      2.05 o 
   4   7   4       29.33       27.91      1.39 o 
   5   7   4      122.72      123.66      4.09 o 
   6   7   4       10.31        9.53      1.07 o 
   7   7   4       89.73       87.57      2.83 o 
   8   7   4       13.32       16.90      1.77 o 
   9   7   4        5.45        7.83      1.63 o 
  -7   8   4       12.79       14.13      2.88 o 
  -6   8   4        3.70        1.37      2.30 o 
  -5   8   4       14.12       14.77      2.65 o 
  -4   8   4       26.63       33.95      3.39 o 
  -3   8   4      597.13      558.55     15.31 o 
  -2   8   4      314.46      304.91      9.53 o 
  -1   8   4      259.86      259.52      8.38 o 
   0   8   4        3.34        1.44      1.50 o 
   1   8   4      107.31      104.60      4.64 o 
   2   8   4       38.95       40.76      3.16 o 
   3   8   4      357.87      360.47     10.58 o 
   4   8   4       12.83       16.43      2.11 o 
   5   8   4       30.79       28.61      2.69 o 
   6   8   4        1.28        3.07      1.47 o 
   7   8   4        0.00       -0.32      1.44 o 
   8   8   4        0.30        0.99      1.53 o 
  -6   9   4        8.89        6.07      2.37 o 
  -5   9   4        0.68        0.96      2.05 o 
  -4   9   4       11.41       13.87      2.65 o 
  -3   9   4      254.40      233.02      8.25 o 
  -2   9   4       49.89       50.03      3.71 o 
  -1   9   4      238.24      229.69      7.96 o 
   0   9   4       97.27      102.87      4.92 o 
   1   9   4       53.32       49.33      3.61 o 
   2   9   4      165.92      173.68      6.55 o 
   3   9   4       33.31       39.00      3.10 o 
   4   9   4        5.99        6.27      1.82 o 
   5   9   4       72.34       66.40      4.00 o 
   6   9   4        4.66        2.01      1.66 o 
   7   9   4        0.00       -0.96      1.50 o 
  -5  10   4        1.17        2.81      2.21 o 
  -4  10   4       48.43       47.92      4.06 o 
  -3  10   4       14.70       16.56      2.59 o 
  -2  10   4        4.50        6.17      2.24 o 
  -1  10   4       67.08       71.86      4.32 o 
   0  10   4       26.39       30.27      3.07 o 
   1  10   4      121.09      112.85      5.37 o 
   2  10   4      107.66      120.36      5.63 o 
   3  10   4       27.24       26.95      2.97 o 
   4  10   4       40.69       44.15      3.48 o 
   5  10   4        2.92        2.91      1.66 o 
   6  10   4       17.40       19.92      2.72 o 
  -3  11   4       97.11      107.70      5.91 o 
  -2  11   4       63.89       58.53      4.44 o 
  -1  11   4       16.10       18.83      2.78 o 
   0  11   4       13.74       13.62      2.49 o 
   1  11   4        0.01       -1.57      1.57 o 
   2  11   4        8.22        8.47      2.27 o 
   3  11   4       54.45       51.92      3.93 o 
   4  11   4       74.14       76.76      4.70 o 
  -3  -9   5        1.33        1.98      1.14 o 
  -2  -9   5        0.03        0.01      1.00 o 
  -1  -9   5        6.77        8.59      1.38 o 
   0  -9   5        0.04       -0.96      1.25 o 
   1  -9   5       17.98       19.56      2.33 o 
   2  -9   5       10.26       14.87      2.11 o 
   3  -9   5       55.65       63.97      3.87 o 
   4  -9   5        4.68        5.47      1.85 o 
   5  -9   5        0.03       -0.99      1.41 o 
  -4  -8   5        4.58        4.28      1.73 o 
  -3  -8   5        5.44        5.92      1.25 o 
  -2  -8   5        2.44        3.09      1.17 o 
  -1  -8   5        2.91        2.48      1.05 o 
   0  -8   5      252.04      319.17      6.68 o 
   1  -8   5       51.35       44.79      3.10 o 
   2  -8   5        2.24        2.05      1.44 o 
   4  -8   5        3.39        3.74      1.47 o 
   5  -8   5       27.21       31.78      2.72 o 
   6  -8   5       18.88       25.86      2.62 o 
   7  -8   5       13.03        9.91      2.01 o 
  -6  -7   5        0.25       -0.64      1.47 o 
  -5  -7   5        0.01        0.54      1.44 o 
  -4  -7   5        0.13       -0.26      1.41 o 
  -3  -7   5       26.29       24.39      2.40 o 
  -2  -7   5      136.11      114.96      3.37 o 
  -1  -7   5        4.52        5.72      1.09 o 
   1  -7   5       30.20       32.72      1.84 o 
   2  -7   5      125.14      144.18      5.37 o 
   3  -7   5      138.14      138.29      5.34 o 
   4  -7   5       39.59       42.17      3.01 o 
   5  -7   5      158.87      152.04      5.69 o 
   6  -7   5        2.21        0.00      1.21 o 
   7  -7   5        3.24        4.99      1.66 o 
   8  -7   5        1.84        1.60      1.47 o 
  -6  -6   5        0.03       -1.09      1.25 o 
  -5  -6   5       13.16       13.04      1.98 o 
  -4  -6   5        0.54       -1.12      1.12 o 
  -3  -6   5      182.74      179.63      6.07 o 
  -2  -6   5      344.10      322.43      9.08 o 
  -1  -6   5      228.84      206.22      4.60 o 
   0  -6   5       27.82       33.11      1.71 o 
   1  -6   5        0.75        0.26      0.74 o 
   2  -6   5      130.26      113.14      4.41 o 
   4  -6   5      132.31      147.95      5.31 o 
   5  -6   5       14.48       11.32      1.79 o 
   6  -6   5        2.79        2.91      1.44 o 
   7  -6   5       47.86       50.61      3.23 o 
   8  -6   5        4.79        3.96      1.69 o 
   9  -6   5        0.61        2.94      1.63 o 
  -7  -5   5        7.81        4.73      1.60 o 
  -6  -5   5        0.38       -0.10      1.21 o 
  -5  -5   5       46.91       37.34      2.75 o 
  -4  -5   5      131.12      117.42      4.64 o 
  -3  -5   5        0.57       -0.99      0.99 o 
  -2  -5   5       59.38       65.92      3.29 o 
  -1  -5   5       12.20       10.36      1.47 o 
   0  -5   5      111.44      140.11      3.34 o 
   1  -5   5        9.20       10.09      0.97 o 
   2  -5   5       88.46       91.87      2.51 o 
   3  -5   5      120.99      127.71      4.64 o 
   4  -5   5        5.12        3.77      1.28 o 
   5  -5   5       25.44       24.52      2.24 o 
   6  -5   5      348.94      337.23      9.53 o 
   7  -5   5      217.36      196.19      6.65 o 
   8  -5   5       43.84       38.81      2.94 o 
   9  -5   5        5.90        3.07      1.53 o 
  10  -5   5        0.14       -1.41      1.41 o 
  -8  -4   5        5.55        3.48      1.66 o 
  -7  -4   5        4.14        5.50      1.63 o 
  -6  -4   5        8.27        3.84      1.57 o 
  -5  -4   5      296.44      276.40      8.12 o 
  -4  -4   5      141.64      128.83      4.76 o 
  -3  -4   5        6.96        7.51      1.37 o 
  -2  -4   5      188.03      195.04      5.91 o 
  -1  -4   5      118.05      104.82      3.87 o 
   0  -4   5       18.07       30.63      2.05 o 
   1  -4   5       23.21       24.90      1.22 o 
   2  -4   5      290.32      290.44      7.90 o 
   3  -4   5       16.23       13.94      1.82 o 
   4  -4   5      199.37      199.51      6.11 o 
   5  -4   5       36.87       41.69      2.56 o 
   6  -4   5      317.08      321.66      9.05 o 
   7  -4   5      113.19      131.29      5.15 o 
   8  -4   5        2.16        3.55      1.41 o 
   9  -4   5        7.43        8.18      1.82 o 
  10  -4   5        7.99        8.06      1.92 o 
  -8  -3   5       19.06       19.85      2.30 o 
  -7  -3   5       68.01       65.92      3.58 o 
  -6  -3   5       92.68       85.61      3.93 o 
  -5  -3   5        8.06        6.23      1.44 o 
  -4  -3   5      329.06      313.03      8.50 o 
  -3  -3   5       42.19       41.94      2.40 o 
  -2  -3   5       47.49       57.70      2.65 o 
  -1  -3   5      285.77      295.42      7.77 o 
   0  -3   5        2.18        0.93      0.80 o 
   1  -3   5      188.84      201.78      5.75 o 
   2  -3   5       54.79       50.69      1.47 o 
   3  -3   5      324.21      336.86      6.36 o 
   4  -3   5        0.47       -0.08      0.69 o 
   5  -3   5      401.40      391.77      7.28 o 
   6  -3   5      135.63      142.77      4.99 o 
   7  -3   5       72.84       71.35      3.61 o 
   8  -3   5      247.62      265.02      8.18 o 
   9  -3   5        4.12        4.92      1.66 o 
  10  -3   5      138.43      146.93      5.88 o 
  11  -3   5       18.44       17.26      2.43 o 
  -9  -2   5        6.81        7.67      1.95 o 
  -8  -2   5       19.23       23.18      2.40 o 
  -7  -2   5       53.47       47.82      3.07 o 
  -6  -2   5       35.73       32.06      2.46 o 
  -5  -2   5        0.48        1.21      1.05 o 
  -4  -2   5       11.91       12.05      1.47 o 
  -3  -2   5        4.17        3.42      0.93 o 
  -2  -2   5      648.89      665.99     15.34 o 
  -1  -2   5      259.97      250.06      6.59 o 
   0  -2   5      672.70      842.99     13.83 o 
   1  -2   5      473.73      490.35      8.48 o 
   2  -2   5     1808.90     1845.37     42.49 o 
   3  -2   5        3.27        6.09      1.44 o 
   4  -2   5      172.77      187.80      3.96 o 
   5  -2   5       15.10       19.56      1.73 o 
   6  -2   5      114.18      121.36      3.08 o 
   7  -2   5      366.25      371.11      7.04 o 
   8  -2   5      805.46      807.71     19.44 o 
   9  -2   5      152.60      150.09      5.66 o 
  10  -2   5       90.68       95.84      4.70 o 
  11  -2   5       10.98        9.72      2.01 o 
  -9  -1   5       24.21       24.55      2.59 o 
  -8  -1   5       43.88       50.64      3.13 o 
  -7  -1   5        0.01       -1.05      1.05 o 
  -6  -1   5      354.33      350.40      9.43 o 
  -5  -1   5       61.77       57.29      2.91 o 
  -4  -1   5        1.18        1.78      0.91 o 
  -3  -1   5       28.39       24.51      1.30 o 
  -2  -1   5        3.88        8.31      0.85 o 
  -1  -1   5      294.07      299.73      4.46 o 
   0  -1   5     5578.90     6882.82    104.99 o 
   1  -1   5     1324.04     1303.11     20.66 o 
   2  -1   5       15.55       18.43      1.07 o 
   3  -1   5     1273.96     1335.42     21.21 o 
   4  -1   5     2484.86     2676.05     41.54 o 
   5  -1   5      256.87      278.81      5.37 o 
   6  -1   5       40.09       52.27      1.92 o 
   7  -1   5      120.70      113.43      3.76 o 
   8  -1   5       21.47       22.19      2.11 o 
   9  -1   5       58.92       59.97      3.42 o 
  10  -1   5      209.33      202.87      7.10 o 
  11  -1   5       31.55       34.05      2.91 o 
  -9   0   5       19.95       20.46      2.30 o 
  -8   0   5       90.04       97.02      3.28 o 
  -7   0   5       15.92       15.65      1.41 o 
  -6   0   5        6.14        6.68      1.09 o 
  -5   0   5       73.89       68.02      2.31 o 
  -4   0   5      248.93      249.32      4.58 o 
  -3   0   5      124.73      122.04      2.34 o 
  -2   0   5     3108.68     3163.51     48.22 o 
  -1   0   5      111.25      129.61      2.27 o 
   0   0   5     1052.14     1199.78     15.50 o 
   1   0   5       65.85       54.75      1.62 o 
   2   0   5      827.90      837.05     13.54 o 
   3   0   5      885.40      871.07     14.12 o 
   4   0   5     1972.81     2101.55     32.81 o 
   5   0   5      514.72      520.92      9.01 o 
   6   0   5      529.84      537.38      9.35 o 
   7   0   5       64.90       47.46      1.89 o 
   8   0   5      418.76      397.43     10.65 o 
   9   0   5      241.75      254.56      7.93 o 
  10   0   5       85.60      104.31      4.73 o 
  11   0   5       16.30       15.60      2.21 o 
  -9   1   5       15.78       11.74      1.56 o 
  -8   1   5       11.66       14.74      1.51 o 
  -7   1   5      215.71      228.75      5.25 o 
  -6   1   5        2.89        2.07      1.20 o 
  -5   1   5       27.81       24.64      1.45 o 
  -4   1   5      222.09      208.87      3.46 o 
  -3   1   5      466.49      486.54      8.17 o 
  -2   1   5     1093.07      656.34     15.82 o 
  -1   1   5        0.14        0.15      0.36 o 
   0   1   5      600.64      684.58      9.08 o 
   1   1   5      450.04      482.10      6.53 o 
   2   1   5      538.19      524.42      8.74 o 
   3   1   5     1452.58     1420.93     22.62 o 
   4   1   5      330.51      326.06      4.69 o 
   5   1   5      133.56      141.93      3.16 o 
   6   1   5       99.59      113.29      2.80 o 
   7   1   5      571.73      580.22     10.10 o 
   8   1   5      108.00      104.31      4.25 o 
   9   1   5      756.14      803.17     19.40 o 
  10   1   5      262.77      274.70      8.50 o 
  11   1   5       46.93       56.68      3.71 o 
  -9   2   5       12.94       14.49      1.70 o 
  -8   2   5       61.84       65.83      2.71 o 
  -7   2   5       44.44       41.10      2.00 o 
  -6   2   5       35.71       33.48      1.72 o 
  -5   2   5       23.99       22.08      1.37 o 
  -4   2   5      167.31      164.27      6.20 o 
  -3   2   5      212.19      219.87      3.52 o 
  -2   2   5     1292.79     1240.49     16.11 o 
  -1   2   5      358.84      369.09      5.22 o 
   0   2   5      141.88      171.89      2.69 o 
   1   2   5     1530.45     1634.25     20.82 o 
   2   2   5      409.30      402.71      5.55 o 
   3   2   5      439.84      439.08      6.07 o 
   4   2   5        9.43        9.01      0.72 o 
   5   2   5       90.77       77.31      3.80 o 
   6   2   5      397.17      404.11      7.32 o 
   7   2   5        7.66       12.29      1.05 o 
   8   2   5      174.85      170.80      3.94 o 
   9   2   5       19.47       15.76      1.98 o 
  10   2   5        0.13        0.22      1.37 o 
  11   2   5       20.44       20.49      2.37 o 
  -9   3   5       24.93       29.61      2.06 o 
  -8   3   5        5.87        6.32      1.25 o 
  -7   3   5      109.45      102.56      3.17 o 
  -6   3   5      368.52      350.00      6.87 o 
  -5   3   5       85.92       81.82      7.54 o 
  -4   3   5      122.51      125.23      2.40 o 
  -3   3   5        9.72        8.08      0.71 o 
  -2   3   5     1051.70     1013.96     13.31 o 
  -1   3   5       98.03       85.69      2.23 o 
   0   3   5      219.86      280.53      4.03 o 
   1   3   5       10.67        7.52      0.46 o 
   2   3   5      440.43      437.32      7.13 o 
   3   3   5        5.37        7.67      0.61 o 
   4   3   5        6.86        4.32      0.88 o 
   5   3   5      872.64      805.25     66.25 o 
   6   3   5        0.01        1.00      1.12 o 
   7   3   5      494.41      507.94      9.02 o 
   8   3   5      183.89      179.45      4.10 o 
   9   3   5       64.99       71.83      3.55 o 
  10   3   5       28.84       26.92      2.40 o 
  11   3   5       93.23      104.54      4.92 o 
  -9   4   5        3.99        2.46      2.05 o 
  -8   4   5        5.76        6.24      1.28 o 
  -7   4   5       46.88       27.65      2.17 o 
  -6   4   5       85.78       92.42      2.89 o 
  -5   4   5       49.41       48.50      2.53 o 
  -4   4   5       59.54       51.43      1.84 o 
  -3   4   5        0.46        1.03      0.47 o 
  -2   4   5       49.96       52.02      1.47 o 
  -1   4   5     1454.55     1577.17     24.40 o 
   0   4   5       84.96      101.53      3.77 o 
   1   4   5     1339.61     1431.92     32.51 o 
   2   4   5     1432.14     1413.30     21.79 o 
   3   4   5      108.04       97.69      2.57 o 
   4   4   5       54.88       58.27      1.66 o 
   5   4   5      826.06      794.27     12.93 o 
   6   4   5      557.32      559.83     13.20 o 
   7   4   5       15.08       15.86      1.60 o 
   8   4   5        0.90       -0.70      0.96 o 
   9   4   5        2.87        2.91      1.41 o 
  10   4   5        5.16        4.44      1.53 o 
  11   4   5       41.79       49.87      3.55 o 
  -8   5   5       25.97       25.96      3.10 o 
  -7   5   5       46.04       53.23      4.16 o 
  -6   5   5       40.25       31.49      3.13 o 
  -5   5   5       16.30       16.24      2.49 o 
  -4   5   5      220.42      209.81      7.29 o 
  -3   5   5      109.05      112.91      4.80 o 
  -2   5   5      286.92      290.53      8.60 o 
  -1   5   5      561.08      599.12     15.09 o 
   0   5   5       27.57       28.68      2.17 o 
   1   5   5       87.67       76.88      3.26 o 
   2   5   5      186.43      187.09      3.42 o 
   3   5   5        2.17        2.92      0.49 o 
   4   5   5      250.85      230.24      4.39 o 
   5   5   5        2.02        1.64      0.57 o 
   6   5   5      284.58      273.10      5.53 o 
   7   5   5       12.39       19.18      1.25 o 
   8   5   5       19.99       17.38      1.33 o 
   9   5   5        0.34        0.70      1.15 o 
  10   5   5        1.53        2.91      1.44 o 
  -8   6   5        4.85        9.21      2.65 o 
  -7   6   5       17.81       14.35      2.65 o 
  -6   6   5        3.08        3.96      2.24 o 
  -5   6   5       40.84       42.71      3.71 o 
  -4   6   5       30.04       32.96      3.20 o 
  -3   6   5      149.28      132.09      5.40 o 
  -2   6   5       58.80       53.45      3.32 o 
  -1   6   5       12.05       11.70      1.85 o 
   0   6   5        1.49        0.83      1.15 o 
   1   6   5       47.64       55.91      3.10 o 
   2   6   5       25.48       20.59      1.85 o 
   3   6   5        2.93        0.70      1.02 o 
   4   6   5      648.86      654.61     10.90 o 
   5   6   5       60.44       57.24      2.97 o 
   6   6   5        1.03        1.78      0.99 o 
   7   6   5       14.90       15.84      1.28 o 
   8   6   5        0.32        0.21      1.04 o 
   9   6   5        9.16       12.85      1.73 o 
  10   6   5        3.74        2.85      1.53 o 
  -7   7   5        0.10       -0.03      1.98 o 
  -6   7   5       16.47       12.02      2.59 o 
  -5   7   5      395.14      383.27     11.89 o 
  -4   7   5       44.60       48.21      3.80 o 
  -3   7   5      255.77      262.36      8.73 o 
  -2   7   5        0.03       -0.45      1.37 o 
  -1   7   5       10.56       13.27      1.98 o 
   0   7   5       70.45       76.60      3.80 o 
   1   7   5       80.06       78.64      3.80 o 
   2   7   5       42.57       38.33      2.72 o 
   3   7   5      121.75      114.67      4.70 o 
   4   7   5        0.45        1.02      1.15 o 
   5   7   5        0.40        0.13      1.21 o 
   6   7   5        0.05       -0.51      1.18 o 
   7   7   5       15.05       17.13      2.17 o 
   8   7   5       11.43       10.35      1.27 o 
   9   7   5        0.46        1.46      1.49 o 
  -7   8   5        6.92        2.69      2.30 o 
  -6   8   5        4.26        1.66      2.33 o 
  -5   8   5       84.15       89.35      5.31 o 
  -4   8   5       15.50       16.75      2.59 o 
  -3   8   5        1.85        4.86      1.98 o 
  -2   8   5        0.08        0.61      1.89 o 
  -1   8   5      153.27      148.27      5.88 o 
   0   8   5      210.30      277.68      8.79 o 
   1   8   5        0.33        2.62      1.60 o 
   2   8   5       28.42       33.89      2.85 o 
   3   8   5        0.84        1.15      1.31 o 
   4   8   5      117.19      111.57      4.86 o 
   5   8   5        0.02       -0.10      1.15 o 
   6   8   5        4.75        7.03      1.73 o 
   7   8   5        3.34        3.77      1.57 o 
   8   8   5        6.12        5.63      2.01 o 
  -6   9   5        0.26        1.50      2.24 o 
  -5   9   5        7.79       12.08      2.69 o 
  -4   9   5        4.38        2.24      2.11 o 
  -3   9   5       40.63       34.11      3.26 o 
  -2   9   5       58.28       53.26      3.93 o 
  -1   9   5      256.59      219.21      7.77 o 
   0   9   5      393.74      464.85     13.33 o 
   1   9   5        0.39        2.08      1.73 o 
   2   9   5       42.02       35.42      3.01 o 
   3   9   5       27.99       29.86      2.75 o 
   4   9   5        3.62        3.45      1.66 o 
   5   9   5       11.09       11.80      2.05 o 
   6   9   5        0.04        1.41      1.47 o 
   7   9   5        0.84        0.54      1.53 o 
  -4  10   5        0.18       -0.99      2.17 o 
  -3  10   5        9.11        7.42      2.24 o 
  -2  10   5        2.74       -0.48      1.79 o 
  -1  10   5       11.50       13.27      2.56 o 
   0  10   5       33.31       36.09      3.26 o 
   1  10   5       51.17       59.78      4.00 o 
   2  10   5       50.42       45.75      3.55 o 
   3  10   5        3.53        5.05      1.89 o 
   4  10   5       37.26       39.96      3.45 o 
   5  10   5        0.13        1.05      1.50 o 
   6  10   5        3.72        3.61      1.95 o 
  -2  11   5      180.26      164.06      7.29 o 
  -1  11   5        0.02       -1.63      1.69 o 
   0  11   5        0.33       -1.73      1.73 o 
   1  11   5        3.33        2.78      2.05 o 
   2  11   5       80.31       88.81      4.99 o 
   3  11   5       37.62       38.65      3.52 o 
   4  11   5       10.35       11.89      2.49 o 
  -1  -9   6        1.14       -0.51      1.44 o 
   0  -9   6        1.68       -0.61      1.41 o 
   1  -9   6       22.39       22.15      2.53 o 
   2  -9   6       50.49       59.97      3.77 o 
   3  -9   6      141.11      144.40      6.07 o 
   4  -9   6        3.64        4.86      1.76 o 
  -3  -8   6        1.98        2.53      1.16 o 
  -2  -8   6       28.02       27.86      1.94 o 
  -1  -8   6        0.26       -0.77      1.28 o 
   0  -8   6       18.48       19.56      2.30 o 
   1  -8   6      174.87      175.15      6.43 o 
   2  -8   6      152.46      151.53      5.88 o 
   3  -8   6        0.51       -0.16      1.41 o 
   4  -8   6       37.25       41.69      3.29 o 
   5  -8   6        0.03       -0.32      1.44 o 
   6  -8   6        1.83        0.35      1.60 o 
  -5  -7   6        5.31        9.02      1.95 o 
  -4  -7   6        1.75        1.44      1.47 o 
  -3  -7   6       21.82       21.83      2.37 o 
  -2  -7   6        2.13       -0.18      2.03 o 
  -1  -7   6       20.71       19.50      2.59 o 
   0  -7   6       31.98       33.89      2.75 o 
   1  -7   6        0.21       -1.15      1.15 o 
   2  -7   6        0.99        1.98      1.50 o 
   3  -7   6       18.71       16.91      2.24 o 
   4  -7   6      153.73      170.84      6.27 o 
   5  -7   6        6.94        8.44      1.95 o 
   6  -7   6       73.45       76.31      4.12 o 
   7  -7   6        0.27        1.76      1.57 o 
   8  -7   6        0.43       -1.05      1.41 o 
  -6  -6   6        0.13        0.10      1.31 o 
  -5  -6   6       10.87       12.88      2.01 o 
  -4  -6   6        0.76        2.11      1.44 o 
  -2  -6   6       29.41       25.70      2.33 o 
  -1  -6   6        1.89        1.37      1.41 o 
   0  -6   6       27.66       32.53      2.91 o 
   1  -6   6       11.95       13.17      1.95 o 
   2  -6   6        9.64        9.91      1.69 o 
   4  -6   6      361.00      366.16     10.29 o 
   5  -6   6       33.79       25.61      2.43 o 
   6  -6   6        2.50        1.12      1.44 o 
   7  -6   6       44.28       50.25      3.32 o 
   8  -6   6       27.79       26.05      2.75 o 
   9  -6   6        2.60        3.96      1.82 o 
  -6  -5   6        2.41        0.90      1.37 o 
  -5  -5   6        0.05       -0.77      1.12 o 
  -4  -5   6       39.19       39.23      2.78 o 
  -3  -5   6       32.45       28.39      2.33 o 
  -2  -5   6        7.92        9.11      1.63 o 
  -1  -5   6        5.54        6.62      1.57 o 
   0  -5   6      235.89      291.98     11.12 o 
   1  -5   6       36.18       46.26      2.78 o 
   2  -5   6       33.99       34.56      2.49 o 
   3  -5   6       76.90       82.19      3.74 o 
   4  -5   6       21.61       21.00      2.11 o 
   5  -5   6      126.01      130.37      5.02 o 
   6  -5   6      306.36      292.38      8.73 o 
   7  -5   6        5.26        8.25      1.85 o 
   8  -5   6       44.15       39.96      3.20 o 
   9  -5   6       16.28       19.44      2.49 o 
  -7  -4   6        3.49        3.42      1.60 o 
  -6  -4   6       28.23       28.32      2.49 o 
  -5  -4   6        3.21        1.53      1.31 o 
  -4  -4   6       22.77       18.99      2.01 o 
  -3  -4   6       67.69       56.94      3.20 o 
  -2  -4   6       47.30       46.74      2.72 o 
  -1  -4   6      423.53      408.04     10.55 o 
   0  -4   6      223.63      232.25      6.81 o 
   1  -4   6        4.92        3.57      0.69 o 
   2  -4   6      130.76      122.60      4.44 o 
   3  -4   6        0.77        0.70      1.02 o 
   4  -4   6       10.50       11.38      1.66 o 
   5  -4   6      108.21      103.58      4.22 o 
   6  -4   6      165.95      157.99      5.56 o 
   7  -4   6       32.14       27.81      2.56 o 
   8  -4   6       27.47       31.74      2.78 o 
   9  -4   6        4.02        2.37      1.53 o 
  10  -4   6        2.72        0.22      1.47 o 
  -8  -3   6        3.41        2.21      1.66 o 
  -7  -3   6        4.09        5.15      1.66 o 
  -6  -3   6       47.54       46.55      3.01 o 
  -5  -3   6       81.86       65.63      3.39 o 
  -4  -3   6       88.40       83.18      3.71 o 
  -3  -3   6       25.54       25.86      2.11 o 
  -2  -3   6       42.59       46.77      2.65 o 
  -1  -3   6      188.98      182.00      5.56 o 
   0  -3   6       53.29       74.23      3.16 o 
   1  -3   6       27.22       27.75      2.11 o 
   2  -3   6      219.68      230.38      4.85 o 
   3  -3   6      254.31      240.60      5.01 o 
   4  -3   6      325.75      318.87      6.27 o 
   5  -3   6      130.18      131.19      5.27 o 
   6  -3   6      435.12      421.12      7.96 o 
   7  -3   6       32.17       36.83      1.90 o 
   8  -3   6        1.64        2.14      1.44 o 
   9  -3   6        0.05       -0.51      1.25 o 
  10  -3   6       13.83       14.03      2.17 o 
  -8  -2   6        7.02        9.78      1.92 o 
  -7  -2   6        0.31       -0.83      1.18 o 
  -6  -2   6        1.36        0.64      1.25 o 
  -5  -2   6       70.47       63.23      3.23 o 
  -4  -2   6       18.24       15.12      1.63 o 
  -3  -2   6       69.97       60.58      2.94 o 
  -2  -2   6       35.30       42.36      2.40 o 
  -1  -2   6       22.88       20.61      1.37 o 
   0  -2   6      112.08      154.13      6.71 o 
   1  -2   6      147.50      161.76      3.64 o 
   2  -2   6     1671.25     1690.05     26.83 o 
   3  -2   6      170.19      155.23      3.88 o 
   4  -2   6       67.74       77.01      2.33 o 
   5  -2   6       80.42       94.46      2.64 o 
   6  -2   6       12.02       14.74      1.22 o 
   7  -2   6       52.85       54.16      4.03 o 
   8  -2   6       57.57       59.21      3.45 o 
   9  -2   6      100.41       96.26      4.41 o 
  10  -2   6       10.99       13.20      2.05 o 
  11  -2   6        0.00        0.29      1.53 o 
  -8  -1   6       92.19       99.33      4.57 o 
  -7  -1   6       32.87       35.58      2.78 o 
  -6  -1   6      209.25      193.57      6.30 o 
  -5  -1   6       22.81       21.39      1.98 o 
  -4  -1   6      487.92      472.80      8.58 o 
  -3  -1   6       67.69       73.73      2.27 o 
  -2  -1   6      148.30      144.45      2.70 o 
  -1  -1   6      129.35      110.97      2.20 o 
   0  -1   6      274.76      328.92      6.08 o 
   1  -1   6       41.44       48.44      1.71 o 
   2  -1   6      386.47      416.38      7.41 o 
   3  -1   6     1265.41     1207.70     21.16 o 
   4  -1   6      485.34      494.05      8.71 o 
   5  -1   6      135.68      145.08      3.44 o 
   6  -1   6      102.39       90.42      2.64 o 
   7  -1   6      119.72      123.34      3.27 o 
   8  -1   6      634.76      615.80     15.41 o 
   9  -1   6       92.57       93.12      4.35 o 
  10  -1   6      160.80      155.17      5.98 o 
  11  -1   6       25.73       29.19      2.94 o 
  -8   0   6       11.44        8.06      1.35 o 
  -7   0   6       47.44       46.19      2.31 o 
  -6   0   6        5.37        4.89      1.41 o 
  -5   0   6      169.09      183.07      4.28 o 
  -4   0   6       18.18       18.81      1.35 o 
  -3   0   6      714.75      734.30     10.09 o 
  -2   0   6      296.39      327.66      4.95 o 
  -1   0   6        2.45        1.38      0.50 o 
   0   0   6      623.74      702.15      9.44 o 
   1   0   6       18.38       17.25      1.00 o 
   2   0   6       10.28       11.44      1.41 o 
   3   0   6      329.69      276.36      6.91 o 
   4   0   6       11.45       10.93      1.02 o 
   5   0   6      861.30      954.20     15.70 o 
   6   0   6        0.56        0.31      0.67 o 
   7   0   6       78.19       86.08      2.57 o 
   8   0   6      405.60      399.09     10.71 o 
   9   0   6       20.53       17.84      2.08 o 
  10   0   6       28.88       29.54      2.59 o 
  11   0   6       10.49       10.90      1.98 o 
  -9   1   6        4.31        5.91      1.37 o 
  -8   1   6       79.45       74.07      3.26 o 
  -7   1   6        2.17        2.21      1.07 o 
  -6   1   6      237.37      246.38      5.42 o 
  -5   1   6       97.93      107.04      6.36 o 
  -4   1   6       11.09       12.49      0.85 o 
  -3   1   6      296.49      298.64      4.65 o 
  -2   1   6      878.42      900.32     21.29 o 
  -1   1   6        5.65        6.42      0.59 o 
   0   1   6        0.00        0.31      0.42 o 
   1   1   6      533.38      516.56      7.07 o 
   2   1   6      124.39      122.36      7.46 o 
   3   1   6     1676.98     1779.10     41.14 o 
   4   1   6      438.07      477.42      8.31 o 
   5   1   6      121.79      131.10      2.34 o 
   6   1   6      190.78      203.96      4.33 o 
   7   1   6       34.64       31.56      1.63 o 
   8   1   6      110.99      100.56      2.92 o 
   9   1   6      364.54      363.89     10.17 o 
  10   1   6       11.05        8.66      1.89 o 
  11   1   6       10.10       14.74      2.17 o 
  -8   2   6       61.17       70.02      2.83 o 
  -7   2   6      379.07      403.38     11.83 o 
  -6   2   6       11.57       13.36      1.32 o 
  -5   2   6      162.15      165.27      3.92 o 
  -4   2   6      286.31      296.12      5.95 o 
  -3   2   6      154.76      162.82      3.29 o 
  -2   2   6      376.13      386.16      6.78 o 
  -1   2   6     2609.83     2787.73     35.30 o 
   0   2   6       13.19       23.12      0.90 o 
   1   2   6      719.46      709.39      9.46 o 
   2   2   6      165.20      198.07      3.11 o 
   3   2   6     2735.75     3027.99     38.23 o 
   4   2   6       32.36       44.58      1.48 o 
   5   2   6      703.01      777.12     10.47 o 
   6   2   6       49.01       54.54      1.91 o 
   7   2   6        0.16       -0.35      0.67 o 
   8   2   6       38.45       38.37      1.83 o 
   9   2   6      222.29      222.91      7.10 o 
  10   2   6       48.63       58.98      3.58 o 
  11   2   6       69.08       72.34      4.00 o 
  -8   3   6        4.02        6.57      1.29 o 
  -7   3   6      166.36      178.01      4.48 o 
  -5   3   6        5.45        5.79      0.99 o 
  -4   3   6      128.74      133.02      3.23 o 
  -3   3   6      558.12      573.16      8.05 o 
  -2   3   6      144.52      151.44      3.21 o 
  -1   3   6      505.33      545.64      7.52 o 
   0   3   6     2096.59     2653.84     33.60 o 
   1   3   6     2435.08     2620.04     37.51 o 
   2   3   6       13.67       18.23      2.13 o 
   3   3   6      171.02      192.19      3.63 o 
   4   3   6        4.29        2.75      0.47 o 
   5   3   6      337.67      298.59     23.17 o 
   6   3   6        0.06       -0.49      0.68 o 
   7   3   6      680.55      639.92     13.49 o 
   8   3   6       81.69       84.97      2.68 o 
   9   3   6      208.46      244.05      7.51 o 
  10   3   6      153.55      165.60      5.98 o 
  11   3   6       60.90       70.97      4.09 o 
  -8   4   6        8.74       10.52      2.46 o 
  -7   4   6       40.13       41.59      3.64 o 
  -6   4   6       26.75       28.61      2.94 o 
  -5   4   6      260.19      262.36      8.79 o 
  -4   4   6       47.82       42.11      1.77 o 
  -3   4   6       40.08       40.68      1.29 o 
  -2   4   6        0.94        0.81      0.44 o 
  -1   4   6       24.39       27.65      0.88 o 
   0   4   6        0.74       -0.58      0.70 o 
   1   4   6       69.44       57.80      2.69 o 
   2   4   6       41.65       53.24      2.67 o 
   3   4   6       63.41       67.14      3.42 o 
   4   4   6       16.55       14.52      0.91 o 
   5   4   6       92.62       75.59      2.06 o 
   6   4   6      138.74      128.61      4.48 o 
   7   4   6       69.50       66.71      1.83 o 
   8   4   6      194.23      188.05      4.36 o 
   9   4   6       17.61       18.16      1.95 o 
  10   4   6        1.50        0.38      1.41 o 
  11   4   6        2.79        1.85      1.63 o 
  -8   5   6       19.34       22.31      3.07 o 
  -7   5   6       28.95       21.00      2.91 o 
  -6   5   6       22.69       28.90      3.07 o 
  -5   5   6      445.31      463.19     13.39 o 
  -4   5   6       36.09       35.29      3.10 o 
  -3   5   6      101.32      106.34      4.92 o 
  -2   5   6      176.10      183.66      6.33 o 
  -1   5   6      190.50      213.10      6.78 o 
   0   5   6       77.01       97.85      4.00 o 
   1   5   6       94.09       99.90      3.90 o 
   2   5   6      163.59      184.46      5.72 o 
   3   5   6        3.75        4.16      0.50 o 
   4   5   6      142.58      139.05      2.98 o 
   5   5   6       70.66       76.89      3.87 o 
   6   5   6        8.53        7.85      0.92 o 
   7   5   6      306.74      116.62      4.09 o 
   8   5   6       94.90       90.86      2.87 o 
   9   5   6       15.52       15.06      1.92 o 
  10   5   6        4.66        4.86      1.63 o 
  -7   6   6       25.04       27.81      3.45 o 
  -6   6   6       30.29       22.83      2.97 o 
  -5   6   6       47.64       61.09      4.38 o 
  -4   6   6       16.95       12.63      2.43 o 
  -3   6   6      284.39      275.82      8.92 o 
  -2   6   6       36.11       34.30      2.85 o 
  -1   6   6        0.36        0.16      1.37 o 
   0   6   6        1.99        4.35      1.37 o 
   1   6   6      121.54      134.55      5.02 o 
   2   6   6      180.20      196.99      6.33 o 
   3   6   6      173.87      153.35      5.27 o 
   4   6   6      387.91      360.06      9.94 o 
   5   6   6      301.66      285.28      8.41 o 
   6   6   6      248.30      249.21      5.07 o 
   7   6   6        6.43        4.94      0.93 o 
   8   6   6        2.32        1.75      1.04 o 
   9   6   6        6.35        6.86      1.34 o 
  10   6   6        5.28        7.64      1.76 o 
  -7   7   6        0.00        4.22      2.37 o 
  -6   7   6        0.05        2.05      2.11 o 
  -5   7   6        1.20        2.94      2.17 o 
  -4   7   6      106.78      105.69      5.34 o 
  -3   7   6      270.80      285.76      9.40 o 
  -2   7   6      242.73      261.98      8.66 o 
  -1   7   6        0.79        0.70      1.47 o 
   0   7   6        0.98        1.21      1.34 o 
   1   7   6       11.59       10.58      1.76 o 
   2   7   6       76.45       73.50      3.68 o 
   3   7   6      219.02      201.66      6.75 o 
   4   7   6        8.38        7.32      1.53 o 
   5   7   6      139.99      131.58      5.18 o 
   6   7   6       73.10       77.65      4.00 o 
   7   7   6        3.03        3.58      1.53 o 
   8   7   6       10.09       10.90      2.01 o 
   9   7   6       20.95       21.55      2.62 o 
  -6   8   6        0.71        1.57      2.24 o 
  -5   8   6        2.01        1.69      2.05 o 
  -4   8   6      106.32       95.62      5.21 o 
  -3   8   6       39.24       32.70      3.32 o 
  -2   8   6       15.61       16.59      2.37 o 
  -1   8   6       24.83       22.25      2.62 o 
   0   8   6        0.51       -1.44      1.44 o 
   1   8   6      235.57      213.64      7.35 o 
   2   8   6      116.41      113.49      5.05 o 
   3   8   6      582.57      575.11     15.31 o 
   4   8   6      127.03      132.76      5.47 o 
   5   8   6        2.03        1.57      1.44 o 
   6   8   6       19.37       21.77      2.37 o 
   7   8   6        0.25       -0.70      1.44 o 
   8   8   6        4.20        5.75      1.89 o 
  -5   9   6        0.38        4.96      2.37 o 
  -4   9   6        0.36        0.38      2.05 o 
  -3   9   6       17.93       20.04      2.85 o 
  -2   9   6        0.84       -1.57      1.73 o 
  -1   9   6       79.39       86.89      4.73 o 
   0   9   6       12.75       22.15      2.65 o 
   1   9   6      301.73      314.31      9.91 o 
   2   9   6        7.95        5.21      1.82 o 
   3   9   6       96.57       99.52      4.86 o 
   4   9   6       13.56       15.34      2.24 o 
   5   9   6       23.85       23.78      2.56 o 
   6   9   6        0.00        1.47      1.53 o 
   7   9   6        6.88        7.80      2.05 o 
  -4  10   6        0.02       -1.95      1.95 o 
  -3  10   6        6.30        6.14      2.46 o 
  -2  10   6        5.20        3.71      2.05 o 
  -1  10   6        0.05       -1.09      1.60 o 
   0  10   6      152.87      201.72      7.67 o 
   1  10   6       71.15       71.58      4.41 o 
   2  10   6       48.83       44.82      3.61 o 
   3  10   6       18.49       19.76      2.59 o 
   4  10   6        5.41        7.03      2.01 o 
   5  10   6        1.24        0.64      1.50 o 
   6  10   6        0.51       -1.47      1.47 o 
  -2  11   6       89.50       88.49      5.27 o 
  -1  11   6        6.44        6.36      2.37 o 
   0  11   6        0.02       -1.21      1.92 o 
   1  11   6       15.94       15.82      2.75 o 
   2  11   6        1.51        2.72      1.98 o 
   3  11   6        2.77        3.80      2.01 o 
   4  11   6        1.16        1.66      1.76 o 
  -2  -8   7       10.80        9.94      2.17 o 
  -1  -8   7        2.25        1.12      1.53 o 
   0  -8   7        0.53        1.15      1.63 o 
   1  -8   7       47.12       50.35      3.52 o 
   2  -8   7       38.70       36.25      3.04 o 
   3  -8   7       21.00       15.25      2.30 o 
   4  -8   7      274.55      292.32      9.40 o 
   5  -8   7       24.03       20.46      2.59 o 
  -4  -7   7       29.52       30.63      2.85 o 
  -3  -7   7        0.81       -0.51      1.37 o 
  -2  -7   7       18.00       16.85      2.24 o 
  -1  -7   7       16.16       15.44      2.08 o 
   0  -7   7        5.56        6.94      1.82 o 
   1  -7   7       70.78       65.79      3.84 o 
   2  -7   7      191.93      192.99      6.81 o 
   3  -7   7       39.43       38.17      3.10 o 
   4  -7   7        6.41        5.63      1.85 o 
   5  -7   7        2.31        1.25      1.53 o 
   6  -7   7       46.99       45.68      3.48 o 
   7  -7   7       13.93       17.07      2.37 o 
  -5  -6   7        0.02       -1.41      1.41 o 
  -4  -6   7        2.00        1.21      1.44 o 
  -3  -6   7       16.57       17.49      2.17 o 
  -2  -6   7       52.73       42.17      2.97 o 
  -1  -6   7        1.40        0.03      1.34 o 
   0  -6   7      137.89      168.31      6.07 o 
   1  -6   7       26.66       24.42      2.43 o 
   2  -6   7       62.78       66.88      3.61 o 
   3  -6   7       94.57      102.75      4.57 o 
   4  -6   7      106.73       95.68      4.44 o 
   5  -6   7       40.17       47.50      3.23 o 
   6  -6   7      259.30      270.29      8.66 o 
   7  -6   7        0.70        2.11      1.63 o 
   8  -6   7        4.13        2.27      1.60 o 
  -6  -5   7        6.60        7.61      1.89 o 
  -5  -5   7        6.25        6.23      1.73 o 
  -4  -5   7       48.97       47.73      3.26 o 
  -3  -5   7       90.92       89.00      4.25 o 
  -2  -5   7       43.06       38.65      2.91 o 
  -1  -5   7        0.09       -0.32      1.25 o 
   0  -5   7        0.35        2.21      1.31 o 
   1  -5   7       34.80       28.84      2.37 o 
   2  -5   7        6.42        4.70      1.53 o 
   3  -5   7        0.16        0.48      1.18 o 
   4  -5   7       45.35       53.04      3.16 o 
   5  -5   7       29.16       31.17      2.69 o 
   6  -5   7       88.20       94.02      4.51 o 
   7  -5   7        0.33        2.37      1.50 o 
   8  -5   7       21.70       20.65      2.43 o 
   9  -5   7        0.22        0.06      1.41 o 
  -6  -4   7        0.82        0.00      1.31 o 
  -5  -4   7        3.51        3.36      1.53 o 
  -4  -4   7        5.43        3.77      1.53 o 
  -3  -4   7        0.05       -0.99      1.18 o 
  -2  -4   7       94.14       79.66      3.80 o 
  -1  -4   7       26.42       23.08      2.08 o 
   0  -4   7        4.77        7.13      1.44 o 
   1  -4   7       68.90       76.72      3.55 o 
   2  -4   7      334.40      319.62      8.95 o 
   3  -4   7       34.30       29.41      2.40 o 
   4  -4   7       20.94       19.72      1.98 o 
   5  -4   7       53.80       53.93      3.16 o 
   6  -4   7        1.85        0.19      1.25 o 
   7  -4   7       40.59       42.68      3.16 o 
   8  -4   7       50.87       45.81      3.32 o 
   9  -4   7        3.64        3.61      1.69 o 
  10  -4   7        0.47        2.30      1.63 o 
  -7  -3   7        0.76       -0.29      1.28 o 
  -6  -3   7        4.17        4.83      1.63 o 
  -5  -3   7       69.75       67.13      3.55 o 
  -4  -3   7       52.65       45.24      2.97 o 
  -3  -3   7       53.24       53.29      3.01 o 
  -2  -3   7      181.99      165.05      5.50 o 
  -1  -3   7       46.91       47.82      2.72 o 
   0  -3   7      544.54      701.13     16.62 o 
   1  -3   7       36.87       35.25      3.87 o 
   2  -3   7      374.17      392.63      7.49 o 
   3  -3   7       83.78       93.77      2.84 o 
   4  -3   7        3.01        2.63      0.86 o 
   5  -3   7       11.20       12.15      1.21 o 
   6  -3   7      124.47      125.42      3.47 o 
   7  -3   7      134.16      120.67      3.45 o 
   8  -3   7      182.23      176.91      6.46 o 
   9  -3   7       31.56       33.57      2.94 o 
  10  -3   7       20.12       19.24      2.53 o 
  -7  -2   7        0.00       -0.77      1.44 o 
  -6  -2   7       19.39       17.93      2.08 o 
  -5  -2   7       34.17       33.44      2.65 o 
  -4  -2   7      183.19      185.83      6.07 o 
  -3  -2   7       21.65       20.14      1.89 o 
  -2  -2   7      352.24      332.02      8.86 o 
  -1  -2   7       26.93       27.57      2.46 o 
   0  -2   7        9.80       11.83      1.10 o 
   1  -2   7       34.78       41.26      1.82 o 
   2  -2   7       16.17       16.98      1.21 o 
   3  -2   7      118.94      125.58      3.24 o 
   4  -2   7       58.22       42.77      1.89 o 
   5  -2   7        0.00        0.53      0.94 o 
   6  -2   7       74.43       69.69      3.71 o 
   7  -2   7       58.45       60.66      2.37 o 
   8  -2   7        2.06        0.42      1.37 o 
   9  -2   7        4.58        6.23      1.69 o 
  10  -2   7       18.19       16.82      2.27 o 
  -8  -1   7        6.59        5.82      1.76 o 
  -7  -1   7       27.74       26.95      2.56 o 
  -6  -1   7        0.92        0.26      1.21 o 
  -5  -1   7        9.93       11.22      1.63 o 
  -4  -1   7      110.91       97.69      3.93 o 
  -3  -1   7        7.17        7.99      1.43 o 
  -2  -1   7      164.40      178.92      3.25 o 
  -1  -1   7       44.27       42.73      2.41 o 
   0  -1   7      360.90      418.92      7.61 o 
   1  -1   7       33.60       29.14      1.48 o 
   2  -1   7        4.36        9.03      1.44 o 
   3  -1   7      145.06      125.76      8.04 o 
   4  -1   7      360.46      358.54      6.78 o 
   5  -1   7       46.77       42.53      1.80 o 
   6  -1   7       20.67       18.21      1.31 o 
   7  -1   7        0.53        0.13      0.84 o 
   8  -1   7       19.11       19.87      1.57 o 
   9  -1   7        4.04        3.45      1.44 o 
  10  -1   7        2.05        4.28      1.63 o 
  11  -1   7        9.93       11.16      2.08 o 
  -8   0   7       60.79       65.02      3.77 o 
  -7   0   7        4.15        7.07      1.44 o 
  -6   0   7       97.99      105.37      5.00 o 
  -5   0   7      183.24      178.49      5.15 o 
  -4   0   7        3.02        1.60      0.78 o 
  -3   0   7       53.23       52.96      1.92 o 
  -2   0   7       55.52       59.39      1.66 o 
  -1   0   7       11.34       10.42      0.89 o 
   0   0   7       25.70       31.77      1.17 o 
   1   0   7      209.94      218.30      3.47 o 
   2   0   7        4.21       10.25      1.73 o 
   3   0   7        0.01        1.07      0.65 o 
   4   0   7       69.96       81.70      2.38 o 
   5   0   7       11.41        9.91      1.47 o 
   6   0   7       17.28       17.35      1.28 o 
   7   0   7       60.93       69.44      2.42 o 
   8   0   7        0.08       -0.59      0.84 o 
   9   0   7        5.65        2.94      1.44 o 
  10   0   7       36.99       38.04      3.04 o 
  11   0   7        6.74       11.22      2.08 o 
  -8   1   7       41.50       47.86      2.49 o 
  -7   1   7        0.03        0.55      1.08 o 
  -6   1   7        0.77       -0.60      0.95 o 
  -5   1   7        3.28        3.20      1.03 o 
  -4   1   7       23.15       25.95      1.54 o 
  -3   1   7      127.80      144.79      2.81 o 
  -2   1   7       18.60       19.60      1.30 o 
  -1   1   7       35.19       40.14      1.29 o 
   0   1   7       35.73       35.09      1.20 o 
   1   1   7       45.18       54.88      1.58 o 
   2   1   7       80.73       83.02      2.91 o 
   3   1   7       90.49       92.39      3.77 o 
   4   1   7       16.68       20.98      3.01 o 
   5   1   7       13.54       14.88      1.11 o 
   6   1   7       33.37       28.43      1.56 o 
   7   1   7       24.92       27.34      1.58 o 
   8   1   7      129.42      124.81      3.36 o 
   9   1   7       81.98       79.73      3.87 o 
  10   1   7       36.71       45.04      3.20 o 
  11   1   7       36.96       36.70      3.04 o 
  -8   2   7        0.57        0.81      1.14 o 
  -7   2   7       24.07       22.44      1.75 o 
  -6   2   7      159.54      157.71      4.04 o 
  -5   2   7       19.22       17.89      2.03 o 
  -4   2   7       80.83       75.61      3.80 o 
  -3   2   7      330.62      358.97      5.49 o 
  -2   2   7      149.13      150.92      2.78 o 
  -1   2   7       46.62       48.96      1.40 o 
   0   2   7      681.49      770.44     10.37 o 
   1   2   7      913.55      898.98     11.93 o 
   2   2   7      304.88      310.22      7.00 o 
   3   2   7      155.31      173.29      2.88 o 
   4   2   7        1.67        0.43      0.41 o 
   5   2   7      382.44      402.58      5.87 o 
   6   2   7       46.19       51.72      3.20 o 
   7   2   7       18.06       15.94      1.28 o 
   8   2   7        2.71        3.13      1.36 o 
   9   2   7       47.89       44.24      2.97 o 
  10   2   7       41.01       47.60      3.20 o 
  11   2   7        2.56        4.67      1.73 o 
  -8   3   7        0.24       -1.15      1.85 o 
  -7   3   7       27.73       26.02      3.07 o 
  -6   3   7        2.01        4.32      1.89 o 
  -5   3   7       13.47       13.94      1.28 o 
  -4   3   7       12.83       14.53      1.53 o 
  -3   3   7       88.36       79.76      1.93 o 
  -2   3   7       23.60       24.27      2.24 o 
  -1   3   7       51.66       64.50      1.57 o 
   0   3   7      362.03      391.02      5.66 o 
   1   3   7       22.26       32.88      1.74 o 
   2   3   7      188.88      171.26      2.85 o 
   3   3   7       52.50       76.00      1.67 o 
   4   3   7       86.16       84.14      1.82 o 
   5   3   7       78.32       91.54      1.98 o 
   6   3   7        8.38        9.07      0.80 o 
   7   3   7      151.25      142.62      3.56 o 
   8   3   7       16.08       16.20      1.47 o 
   9   3   7       53.83       56.30      3.26 o 
  10   3   7      187.82      195.13      6.75 o 
  11   3   7      114.30      138.61      5.69 o 
  -8   4   7      122.60      143.83      6.71 o 
  -7   4   7      202.46      201.56      7.93 o 
  -6   4   7       15.99       17.74      2.59 o 
  -5   4   7       35.61       43.00      3.48 o 
  -4   4   7        0.57        0.16      1.60 o 
  -3   4   7        3.73        4.51      1.06 o 
  -2   4   7      463.49      441.73     17.21 o 
  -1   4   7       35.96       35.41      1.76 o 
   0   4   7       79.75       86.46      2.65 o 
   1   4   7       32.61       36.96      1.74 o 
   2   4   7        0.01        0.67      1.18 o 
   3   4   7      684.64      777.45     10.48 o 
   4   4   7        0.02        0.26      0.84 o 
   5   4   7        3.21        3.30      0.64 o 
   6   4   7      104.02      103.35      2.26 o 
   7   4   7       12.84       13.82      0.94 o 
   8   4   7      634.98      636.74     11.33 o 
   9   4   7       12.22       15.44      1.38 o 
  10   4   7        6.56        5.24      1.60 o 
  -7   5   7        0.00        0.86      1.89 o 
  -6   5   7      124.27      136.57      6.27 o 
  -5   5   7       14.92       11.60      2.37 o 
  -4   5   7       21.56       16.53      2.69 o 
  -3   5   7       90.48       87.55      2.95 o 
  -2   5   7      322.64      317.59      6.54 o 
  -1   5   7        2.14        3.48      0.95 o 
   0   5   7      114.54      126.24      3.33 o 
   1   5   7       66.51       76.76      3.58 o 
   2   5   7      373.54      403.28     10.71 o 
   3   5   7        0.90        5.56      1.28 o 
   4   5   7       22.25       19.24      1.76 o 
   5   5   7        5.38        8.31      1.41 o 
   6   5   7       19.84       24.69      2.17 o 
   7   5   7      170.51      174.65      4.95 o 
   8   5   7      473.53      455.07      7.05 o 
   9   5   7      153.05      175.80      4.41 o 
  10   5   7        5.85        4.57      1.53 o 
  -7   6   7       10.99       10.58      2.53 o 
  -6   6   7       13.16       10.58      2.56 o 
  -5   6   7      107.52      109.78      5.69 o 
  -4   6   7      222.10      230.27      8.31 o 
  -3   6   7      233.41      220.18      9.48 o 
  -2   6   7      142.30      132.09      3.70 o 
  -1   6   7       14.98       15.41      2.24 o 
   0   6   7      116.24      146.77      5.63 o 
   1   6   7      127.76      150.03      5.50 o 
   2   6   7        1.93        4.09      1.41 o 
   3   6   7       40.46       41.18      2.81 o 
   4   6   7      148.36      138.65      5.08 o 
   5   6   7       85.25       75.73      3.64 o 
   6   6   7      740.47      727.82     18.19 o 
   7   6   7       87.78      100.19      4.48 o 
   8   6   7       18.66       22.57      2.33 o 
   9   6   7       13.28       13.92      2.61 o 
  -6   7   7        6.88        8.44      2.69 o 
  -5   7   7        1.65        0.86      2.17 o 
  -4   7   7       19.34       15.44      2.62 o 
  -3   7   7       15.17       12.98      2.43 o 
  -2   7   7        0.14        0.06      1.76 o 
  -1   7   7      226.60      206.48      7.29 o 
   0   7   7       18.91       25.96      2.49 o 
   1   7   7        1.58        2.27      1.44 o 
   2   7   7       26.91       23.40      2.30 o 
   3   7   7      218.44      208.59      6.91 o 
   4   7   7       62.25       66.72      3.74 o 
   5   7   7        1.78        0.86      1.37 o 
   6   7   7      511.45      525.49     14.16 o 
   7   7   7        4.03        4.41      1.63 o 
   8   7   7        9.47        7.67      1.89 o 
   9   7   7        1.29        3.45      1.63 o 
  -5   8   7       34.81       31.42      3.45 o 
  -4   8   7       16.04        9.94      2.62 o 
  -3   8   7        0.31        0.32      1.82 o 
  -2   8   7       17.03       12.85      2.37 o 
  -1   8   7       55.72       59.56      3.90 o 
   0   8   7       16.37       15.41      2.30 o 
   1   8   7        2.08        1.79      1.76 o 
   2   8   7       10.25       10.04      2.08 o 
   3   8   7        7.53        7.96      1.92 o 
   4   8   7      190.53      197.18      7.03 o 
   5   8   7       50.88       53.13      3.58 o 
   6   8   7        0.36       -1.31      1.31 o 
   7   8   7        0.01        1.41      1.60 o 
   8   8   7       16.27       14.99      2.37 o 
  -4   9   7        1.91        3.01      2.33 o 
  -3   9   7        9.44        4.28      2.17 o 
  -2   9   7       13.40       13.94      2.53 o 
  -1   9   7       40.02       43.76      3.64 o 
   0   9   7       16.18       15.92      2.40 o 
   1   9   7      155.57      156.71      6.36 o 
   2   9   7       80.52       76.63      4.32 o 
   3   9   7        0.00       -1.09      1.44 o 
   4   9   7       40.90       51.05      3.55 o 
   5   9   7       20.74       26.41      2.75 o 
   6   9   7       31.25       41.85      3.26 o 
   7   9   7       12.84       15.03      2.43 o 
  -3  10   7        7.83        9.69      2.65 o 
  -2  10   7        3.16        1.47      2.08 o 
  -1  10   7       36.48       40.98      3.64 o 
   0  10   7        9.29       13.08      2.59 o 
   1  10   7        8.61        9.59      2.30 o 
   2  10   7       36.24       31.71      3.07 o 
   3  10   7       87.07       83.28      4.64 o 
   4  10   7       17.35       17.90      2.56 o 
   5  10   7       20.39       27.68      3.01 o 
   6  10   7      123.40      130.01      6.01 o 
  -1  11   7       12.88       21.48      3.20 o 
   0  11   7       39.66       46.13      4.00 o 
   1  11   7       40.84       38.01      3.61 o 
   2  11   7        5.06        7.86      2.37 o 
   3  11   7        5.02        5.72      2.30 o 
   1  -8   8       12.21       14.83      2.37 o 
   2  -8   8       12.84        9.49      2.14 o 
   3  -8   8       14.51       15.44      2.43 o 
  -2  -7   8        5.63        6.84      1.95 o 
  -1  -7   8        2.67        1.85      1.53 o 
   0  -7   8       51.65       63.43      3.96 o 
   1  -7   8        0.52        0.16      1.47 o 
   2  -7   8        0.74        2.49      1.53 o 
   3  -7   8       34.07       43.19      3.32 o 
   4  -7   8       45.91       38.59      3.29 o 
   5  -7   8        0.92        5.79      1.85 o 
   6  -7   8        6.57        6.91      1.89 o 
  -4  -6   8       10.83       10.97      2.11 o 
  -3  -6   8       10.41        8.92      1.92 o 
  -2  -6   8        3.37        0.86      1.41 o 
  -1  -6   8        7.33        6.68      1.73 o 
   0  -6   8       54.37       56.17      3.48 o 
   1  -6   8      158.62      152.04      5.82 o 
   2  -6   8        0.24       -1.34      1.34 o 
   3  -6   8      355.97      375.28     10.90 o 
   4  -6   8       45.46       43.03      3.20 o 
   5  -6   8        8.30        8.82      1.95 o 
   6  -6   8       31.42       29.38      2.78 o 
   7  -6   8      131.53      143.63      6.04 o 
  -5  -5   8       16.81       14.64      2.33 o 
  -4  -5   8        3.23        3.58      1.73 o 
  -3  -5   8       13.32       17.29      2.30 o 
  -2  -5   8      143.90      129.89      5.24 o 
  -1  -5   8        7.55        7.51      1.66 o 
   0  -5   8       38.66       37.50      2.78 o 
   1  -5   8      155.39      158.66      5.85 o 
   2  -5   8        8.63        4.76      1.60 o 
   3  -5   8      146.47      154.50      5.79 o 
   4  -5   8      128.88      132.41      5.34 o 
   5  -5   8       40.28       44.79      3.13 o 
   6  -5   8       64.50       63.97      3.80 o 
   7  -5   8      155.13      173.04      6.59 o 
   8  -5   8       20.37       19.09      2.43 o 
  -5  -4   8       27.13       28.32      2.75 o 
  -4  -4   8        0.04       -1.25      1.25 o 
  -3  -4   8       25.71       22.83      2.43 o 
  -2  -4   8        0.52        0.29      1.31 o 
  -1  -4   8       36.21       29.51      2.43 o 
   0  -4   8       10.52       13.87      1.85 o 
   1  -4   8      101.47       95.43      4.25 o 
   2  -4   8      114.78      117.20      4.70 o 
   3  -4   8       12.72       15.15      1.92 o 
   4  -4   8       19.43       20.30      2.17 o 
   5  -4   8        0.08        2.08      1.37 o 
   6  -4   8       77.17       68.64      3.77 o 
   7  -4   8       10.61       10.65      2.01 o 
   8  -4   8        0.23       -0.10      1.41 o 
   9  -4   8        0.61        0.00      1.50 o 
  -6  -3   8        0.34       -1.31      1.31 o 
  -5  -3   8        6.58        5.63      1.63 o 
  -4  -3   8       21.13       26.60      2.46 o 
  -3  -3   8       44.31       44.60      3.01 o 
  -2  -3   8        2.53        4.12      1.37 o 
  -1  -3   8        9.04        8.12      1.66 o 
   0  -3   8        8.97       12.98      1.76 o 
   1  -3   8      185.36      195.75      5.61 o 
   2  -3   8      249.94      252.07      5.49 o 
   3  -3   8       52.87       51.49      3.55 o 
   4  -3   8        2.18        2.97      0.95 o 
   5  -3   8       11.26       10.98      1.31 o 
   6  -3   8        9.43       12.22      1.31 o 
   7  -3   8        7.39        6.98      1.19 o 
   8  -3   8       27.43       28.16      1.85 o 
   9  -3   8       42.59       49.04      3.58 o 
  10  -3   8        1.01        2.46      1.60 o 
  -6  -2   8       15.75       17.36      2.30 o 
  -5  -2   8        0.18       -0.03      1.31 o 
  -4  -2   8       24.95       23.24      2.24 o 
  -3  -2   8       34.40       40.28      2.78 o 
  -2  -2   8        9.18        7.58      1.50 o 
  -1  -2   8        0.09       -0.73      0.86 o 
   0  -2   8      161.23      192.26      4.45 o 
   1  -2   8       71.96       73.60      2.78 o 
   2  -2   8       28.66       34.51      1.76 o 
   3  -2   8       47.52       58.34      2.30 o 
   4  -2   8       38.95       40.91      2.56 o 
   5  -2   8       12.55       10.46      1.18 o 
   6  -2   8       32.71       35.41      1.93 o 
   7  -2   8        2.02        0.65      0.93 o 
   8  -2   8        9.73        7.04      1.65 o 
   9  -2   8       13.98       13.39      2.11 o 
  10  -2   8        0.85        3.16      1.63 o 
  -7  -1   8        2.23        1.76      1.53 o 
  -6  -1   8        7.76        6.91      1.63 o 
  -5  -1   8        1.42        1.37      1.25 o 
  -4  -1   8        0.39        1.05      1.12 o 
  -3  -1   8      107.51      107.79      3.05 o 
  -2  -1   8        4.52        7.88      1.11 o 
  -1  -1   8       41.14       45.09      1.94 o 
   0  -1   8       28.39       32.07      1.68 o 
   1  -1   8        0.00       -0.14      0.72 o 
   2  -1   8        0.04        0.55      0.75 o 
   3  -1   8        2.24        3.99      1.05 o 
   4  -1   8       11.31        8.81      1.11 o 
   5  -1   8       62.44       68.66      3.10 o 
   6  -1   8        0.14       -0.39      0.79 o 
   7  -1   8        6.68        6.78      1.13 o 
   8  -1   8       13.19       11.60      1.33 o 
   9  -1   8        5.60        8.18      1.73 o 
  10  -1   8        0.07        0.19      1.44 o 
  -7   0   8        0.22       -0.72      0.98 o 
  -6   0   8       25.66       31.00      1.91 o 
  -5   0   8       49.11       47.73      4.27 o 
  -4   0   8        0.18       -0.38      0.66 o 
  -3   0   8       33.04       32.00      1.68 o 
  -2   0   8        3.61        4.49      0.72 o 
  -1   0   8       56.40       52.22      1.66 o 
   0   0   8        4.87        2.78      0.58 o 
   1   0   8       52.09       47.37      1.39 o 
   2   0   8       49.08       50.63      1.87 o 
   3   0   8       21.23       19.02      1.24 o 
   4   0   8        0.00       -0.10      0.71 o 
   5   0   8       92.09       97.51      2.85 o 
   6   0   8      165.08      151.80      3.81 o 
   7   0   8        0.50        1.34      1.15 o 
   8   0   8        1.65        1.80      0.98 o 
   9   0   8       36.12       38.75      2.94 o 
  10   0   8        1.28        0.64      1.31 o 
  11   0   8        0.02        0.61      1.63 o 
  -7   1   8        5.00        5.59      1.63 o 
  -6   1   8       32.82       38.45      2.10 o 
  -5   1   8        0.92        0.10      0.89 o 
  -4   1   8       14.09       16.44      1.34 o 
  -3   1   8        0.13       -0.34      0.71 o 
  -2   1   8        0.89       -0.37      0.37 o 
  -1   1   8      140.61      143.52      2.74 o 
   0   1   8       51.18       56.64      1.56 o 
   1   1   8        0.92        1.41      0.53 o 
   2   1   8       21.91       20.61      0.96 o 
   3   1   8      196.48      157.57      5.63 o 
   4   1   8       91.13       80.52      2.40 o 
   5   1   8       49.18       62.76      3.32 o 
   6   1   8        2.11        3.32      0.86 o 
   7   1   8       18.80       16.95      1.39 o 
   8   1   8        0.00       -0.59      0.84 o 
   9   1   8        0.31        1.69      1.37 o 
  10   1   8        1.38        1.41      1.53 o 
  11   1   8        0.00       -0.45      1.50 o 
  -7   2   8        8.04        8.76      2.21 o 
  -6   2   8       15.61       13.82      1.44 o 
  -5   2   8       32.67       25.73      2.75 o 
  -4   2   8       23.33       26.26      1.57 o 
  -3   2   8        0.17        0.84      0.70 o 
  -2   2   8       46.02       47.83      1.54 o 
  -1   2   8       46.49       40.58      1.36 o 
   0   2   8        4.93        5.91      0.65 o 
   1   2   8        0.55        0.70      0.51 o 
   2   2   8       31.02       39.47      1.27 o 
   3   2   8      436.93      426.62      6.17 o 
   4   2   8       88.26       87.42      2.46 o 
   5   2   8       35.54       42.13      2.78 o 
   6   2   8        2.06        1.74      0.80 o 
   7   2   8       56.19       52.15      2.11 o 
   8   2   8       15.25       10.54      1.65 o 
   9   2   8       19.55       20.59      2.11 o 
  10   2   8       33.54       32.64      2.72 o 
  11   2   8       23.48       25.13      2.69 o 
  -7   3   8        0.64       -0.64      1.63 o 
  -6   3   8       15.27       16.37      2.49 o 
  -5   3   8        2.85        4.44      1.79 o 
  -4   3   8        5.09        4.16      1.76 o 
  -3   3   8        5.61        1.36      1.10 o 
  -2   3   8        9.37        7.05      1.13 o 
  -1   3   8       23.95       25.10      1.55 o 
   0   3   8       61.08       60.61      1.56 o 
   1   3   8        6.48        6.38      0.86 o 
   2   3   8       75.01       66.88      1.62 o 
   3   3   8      378.95      384.34      5.64 o 
   4   3   8       91.96       95.02      2.03 o 
   5   3   8        2.98        3.64      0.79 o 
   6   3   8       73.84       31.94      1.92 o 
   7   3   8        1.41        1.51      0.88 o 
   8   3   8       15.78       13.49      1.50 o 
   9   3   8       25.95       25.52      1.74 o 
  10   3   8       47.64       48.66      3.32 o 
  -7   4   8        0.51        0.29      1.92 o 
  -6   4   8       43.80       44.63      3.71 o 
  -5   4   8       13.31        9.85      2.27 o 
  -4   4   8        0.02        1.18      1.79 o 
  -3   4   8       61.01       62.13      2.48 o 
  -2   4   8       61.74       63.09      2.47 o 
  -1   4   8       42.49       45.80      2.12 o 
   0   4   8        0.26        0.11      0.76 o 
   1   4   8      287.67      281.04      5.85 o 
   2   4   8       49.40       46.88      5.16 o 
   3   4   8      418.53      429.76      8.09 o 
   4   4   8       98.91      101.62      2.83 o 
   5   4   8      186.67      191.95      3.40 o 
   6   4   8       37.62       35.01      1.67 o 
   7   4   8       91.03       61.38      2.85 o 
   8   4   8      172.84      175.56      4.31 o 
   9   4   8       54.85       58.37      2.45 o 
  10   4   8       35.33       44.50      3.01 o 
  -7   5   8       85.24      101.63      5.85 o 
  -6   5   8       96.98      106.13      5.72 o 
  -5   5   8       29.12       33.57      3.29 o 
  -4   5   8       36.87       39.80      3.52 o 
  -3   5   8        0.23       -0.96      0.96 o 
  -2   5   8       34.24       33.81      1.93 o 
  -1   5   8       21.55       25.92      2.08 o 
   0   5   8       13.74       15.31      1.40 o 
   1   5   8      197.98      210.95      4.82 o 
   2   5   8      113.32      128.36      3.45 o 
   3   5   8       18.39       21.27      1.48 o 
   4   5   8       97.82       96.96      2.90 o 
   5   5   8       59.90       56.79      2.25 o 
   6   5   8       54.61       51.82      2.28 o 
   7   5   8      102.61      108.98      4.92 o 
   8   5   8      164.28      164.67      6.30 o 
   9   5   8        3.80        5.34      1.85 o 
  -6   6   8        0.00       -1.02      1.82 o 
  -5   6   8        3.68        4.92      2.24 o 
  -4   6   8       17.25       19.60      2.72 o 
  -3   6   8       12.57        9.92      1.48 o 
  -2   6   8        0.30        0.53      1.02 o 
  -1   6   8        1.51       -0.68      0.90 o 
   0   6   8       21.04       29.95      1.90 o 
   1   6   8       63.50       58.14      2.47 o 
   2   6   8      432.56      417.38     11.41 o 
   3   6   8      161.11      147.79      5.34 o 
   4   6   8       10.91        8.92      1.57 o 
   5   6   8       34.73       38.36      2.85 o 
   6   6   8      214.09      203.48      6.68 o 
   7   6   8        7.86       12.67      1.39 o 
   8   6   8      610.40      680.19     18.25 o 
   9   6   8        0.90        0.99      1.63 o 
  -6   7   8        0.57        1.63      2.17 o 
  -5   7   8        1.26       -1.05      1.95 o 
  -4   7   8       34.24       33.73      3.39 o 
  -3   7   8       44.63       49.74      4.09 o 
  -2   7   8       19.71       17.29      2.62 o 
  -1   7   8      112.30      110.23      5.24 o 
   0   7   8        0.59       -1.57      1.57 o 
   1   7   8       58.36       51.95      3.58 o 
   2   7   8       26.73       32.22      2.78 o 
   3   7   8      124.16      139.19      5.43 o 
   4   7   8        4.18        4.54      1.69 o 
   5   7   8       36.02       40.47      2.97 o 
   6   7   8       10.61       10.04      1.89 o 
   7   7   8       14.18       14.29      2.14 o 
   8   7   8       60.72       55.75      3.68 o 
   9   7   8       13.79       18.29      2.49 o 
  -5   8   8        8.77        5.43      2.46 o 
  -4   8   8        6.66        6.62      2.33 o 
  -3   8   8        1.21        1.12      1.95 o 
  -2   8   8       28.29       18.51      2.72 o 
  -1   8   8       47.91       38.75      3.26 o 
   0   8   8      137.14      169.98      6.71 o 
   1   8   8       29.11       28.42      2.81 o 
   2   8   8        1.27        2.94      1.63 o 
   3   8   8       91.69       89.38      4.48 o 
   4   8   8      497.57      489.82     13.59 o 
   5   8   8      249.45      247.66      8.18 o 
   6   8   8      611.81      640.84     17.04 o 
   7   8   8       68.21       69.95      4.16 o 
   8   8   8        6.65        6.75      2.01 o 
  -4   9   8        4.51        2.97      2.17 o 
  -3   9   8        4.28        3.90      2.21 o 
  -2   9   8       15.30       17.49      2.97 o 
  -1   9   8       81.75       79.92      4.80 o 
   0   9   8        4.26        4.76      1.92 o 
   1   9   8       12.65       16.72      2.40 o 
   2   9   8       49.01       46.83      3.52 o 
   3   9   8       10.96       15.60      2.53 o 
   4   9   8      270.82      276.37      9.21 o 
   5   9   8      150.25      182.22      7.06 o 
   6   9   8       74.60       79.25      4.57 o 
   7   9   8        3.11        4.06      1.92 o 
  -2  10   8        3.37        2.88      2.14 o 
  -1  10   8        0.89       -1.85      1.85 o 
   0  10   8        6.05        9.24      2.49 o 
   1  10   8      138.22      126.91      5.91 o 
   2  10   8       11.36       10.39      2.27 o 
   3  10   8       89.15       96.64      5.21 o 
   4  10   8       54.55       58.69      4.16 o 
   5  10   8        0.00       -1.41      1.69 o 
   0  -7   9        0.14        0.70      1.50 o 
   1  -7   9       11.22       14.67      2.40 o 
   2  -7   9       11.31        4.54      1.85 o 
   3  -7   9        0.93        0.42      1.53 o 
   4  -7   9       48.31       47.54      3.58 o 
  -2  -6   9        2.78        3.16      1.73 o 
  -1  -6   9       27.64       22.79      2.62 o 
   0  -6   9       11.96       14.19      2.27 o 
   1  -6   9       23.31       20.56      2.40 o 
   2  -6   9       11.08       10.26      2.11 o 
   3  -6   9       53.92       54.86      3.64 o 
   4  -6   9       27.77       27.46      2.75 o 
   5  -6   9       96.61       98.37      4.92 o 
   6  -6   9       14.19       12.40      2.17 o 
  -3  -5   9       10.93       10.33      2.01 o 
  -2  -5   9       35.98       34.78      2.97 o 
  -1  -5   9        0.38        0.29      1.41 o 
   0  -5   9        7.27        3.58      1.69 o 
   1  -5   9        6.21        5.69      1.79 o 
   2  -5   9        1.17        2.91      1.50 o 
   3  -5   9        2.93        3.58      1.57 o 
   4  -5   9      208.65      212.49      7.32 o 
   5  -5   9        0.01       -0.19      1.31 o 
   6  -5   9       24.07       23.08      2.53 o 
   7  -5   9       40.16       46.74      3.52 o 
   8  -5   9       18.88       23.53      2.72 o 
  -4  -4   9       24.03       18.70      2.37 o 
  -3  -4   9        1.42        1.15      1.50 o 
  -2  -4   9        8.88        8.28      1.92 o 
  -1  -4   9       15.91        8.79      1.79 o 
   0  -4   9       30.44       27.81      2.43 o 
   1  -4   9       24.80       21.39      2.17 o 
   2  -4   9       66.14       60.58      3.45 o 
   3  -4   9      136.92      125.73      5.11 o 
   4  -4   9        4.13        5.47      1.66 o 
   5  -4   9        8.72        8.98      1.79 o 
   6  -4   9        3.18        3.52      1.66 o 
   7  -4   9      129.64      125.92      5.43 o 
   8  -4   9        1.24       -0.35      1.31 o 
  -5  -3   9        0.43       -0.06      1.44 o 
  -4  -3   9       37.39       32.64      2.81 o 
  -3  -3   9        1.07        0.29      1.31 o 
  -2  -3   9      104.97       72.09      3.68 o 
  -1  -3   9        7.88        6.46      1.57 o 
   0  -3   9       67.53       75.19      3.64 o 
   1  -3   9       32.18       33.01      2.72 o 
   2  -3   9      366.07      339.90      7.03 o 
   3  -3   9       94.34       99.57      3.24 o 
   4  -3   9      146.16      152.96      4.08 o 
   5  -3   9      159.39      159.56      4.22 o 
   6  -3   9      124.42      117.68      3.58 o 
   7  -3   9        1.85        2.00      1.06 o 
   8  -3   9       40.55       37.05      2.20 o 
   9  -3   9        1.09        1.41      1.66 o 
  -6  -2   9       16.02       14.00      2.24 o 
  -5  -2   9       17.06       15.28      2.24 o 
  -4  -2   9        2.05        2.75      1.53 o 
  -3  -2   9        1.13        2.14      1.44 o 
  -2  -2   9       17.06       11.57      1.82 o 
  -1  -2   9       48.82       45.39      5.21 o 
   0  -2   9        0.05        0.00      0.96 o 
   1  -2   9       75.88       76.82      2.74 o 
   2  -2   9       10.42       12.50      1.39 o 
   3  -2   9      234.72      229.79      5.23 o 
   4  -2   9        3.17        3.23      1.10 o 
   5  -2   9       20.09       18.44      1.50 o 
   6  -2   9       37.81       34.60      1.95 o 
   7  -2   9        7.88        5.62      1.17 o 
   8  -2   9        6.32        5.53      1.21 o 
   9  -2   9        6.00       11.89      2.17 o 
  10  -2   9        1.97        1.76      1.57 o 
  -6  -1   9        0.16        1.89      1.63 o 
  -5  -1   9       17.40       12.98      2.01 o 
  -4  -1   9       60.32       48.62      3.10 o 
  -3  -1   9        0.60       -0.23      0.90 o 
  -2  -1   9       71.95       71.23      3.90 o 
  -1  -1   9        6.15        6.20      1.12 o 
   0  -1   9        8.43       10.01      2.77 o 
   1  -1   9      178.70      181.24      4.33 o 
   2  -1   9      162.31      157.08      3.91 o 
   3  -1   9       83.40       80.62      2.73 o 
   4  -1   9        5.56        3.64      1.07 o 
   5  -1   9       16.63       17.09      1.43 o 
   6  -1   9        7.83        9.68      1.28 o 
   7  -1   9       19.41       25.19      1.72 o 
   8  -1   9       21.47       21.26      3.08 o 
   9  -1   9        6.68        7.35      1.76 o 
  10  -1   9        0.00        0.96      1.44 o 
  -6   0   9        4.53        3.88      1.24 o 
  -5   0   9        0.00        1.07      1.00 o 
  -4   0   9        0.02        0.16      1.13 o 
  -3   0   9        9.27        9.06      1.27 o 
  -2   0   9       10.61       10.87      0.99 o 
  -1   0   9        0.19        0.93      0.69 o 
   0   0   9      230.03      254.78      5.32 o 
   1   0   9      487.66      453.44      8.39 o 
   2   0   9        1.51        1.51      0.84 o 
   3   0   9        5.52        5.57      1.00 o 
   4   0   9        1.15        1.30      0.86 o 
   5   0   9       39.41       39.77      1.98 o 
   6   0   9        0.68        2.07      0.89 o 
   7   0   9        2.89        0.32      1.12 o 
   8   0   9       66.57       64.98      2.64 o 
   9   0   9       20.07       20.24      2.33 o 
  10   0   9        2.12        0.61      1.37 o 
  -6   1   9       10.06        7.61      2.51 o 
  -5   1   9        1.04        2.48      1.05 o 
  -4   1   9        0.35        0.05      0.87 o 
  -3   1   9       30.68       32.83      2.75 o 
  -2   1   9      143.15      146.61      3.86 o 
  -1   1   9        7.32        7.74      0.99 o 
   0   1   9      133.81      150.44      3.31 o 
   1   1   9       65.82       60.93      2.17 o 
   2   1   9        7.68       10.73      1.13 o 
   3   1   9       31.69       30.95      2.69 o 
   4   1   9       16.34       17.37      1.79 o 
   5   1   9       55.17       61.98      2.26 o 
   6   1   9       10.64       11.34      1.20 o 
   7   1   9        3.30        3.02      1.04 o 
   8   1   9        1.15       -0.11      0.93 o 
   9   1   9       58.29       63.32      2.61 o 
  10   1   9       29.88       32.80      2.81 o 
  -6   2   9        7.82        9.62      2.30 o 
  -5   2   9        1.91        1.63      1.57 o 
  -4   2   9       20.63       20.59      2.37 o 
  -3   2   9       62.90       66.39      8.26 o 
  -2   2   9      356.00      346.99      5.52 o 
  -1   2   9      373.99      377.40      5.81 o 
   0   2   9       15.78       16.70      1.12 o 
   1   2   9       51.95       52.31      1.69 o 
   2   2   9       54.72       44.87      1.90 o 
   3   2   9       83.62       77.94      2.37 o 
   4   2   9      238.02      233.82      4.93 o 
   5   2   9       55.58       29.76      1.82 o 
   6   2   9       84.14       67.34      2.40 o 
   7   2   9       16.78       16.18      1.37 o 
   8   2   9       60.18       60.12      2.43 o 
   9   2   9        9.35        8.87      1.31 o 
  10   2   9       10.17       19.44      2.37 o 
  -6   3   9        1.02        0.22      1.57 o 
  -5   3   9       26.79       27.72      3.04 o 
  -4   3   9       12.60       18.80      2.56 o 
  -3   3   9        0.44        0.16      1.07 o 
  -2   3   9       49.12       43.29      2.23 o 
  -1   3   9        3.94        5.60      1.14 o 
   0   3   9       33.60       39.46      1.95 o 
   1   3   9       11.24       11.50      1.22 o 
   2   3   9        4.11        2.68      0.93 o 
   3   3   9     1015.67     1018.60     16.78 o 
   4   3   9       89.51       84.48      2.52 o 
   5   3   9      242.71      224.14      4.85 o 
   6   3   9       32.01       31.66      1.77 o 
   7   3   9       15.57       10.53      2.40 o 
   8   3   9        0.18       -0.87      0.87 o 
   9   3   9        0.19       -0.49      1.44 o 
  10   3   9        2.16        2.88      1.44 o 
  -6   4   9        0.19        2.05      1.79 o 
  -5   4   9       17.81       22.22      2.78 o 
  -4   4   9      202.67      216.78      7.83 o 
  -3   4   9       12.27       16.59      1.62 o 
  -2   4   9       14.57       19.95      2.17 o 
  -1   4   9        2.17        3.50      1.10 o 
   0   4   9        1.14        0.48      1.71 o 
   1   4   9      528.42      540.98     10.05 o 
   2   4   9      283.75      273.05      5.80 o 
   3   4   9       78.10       67.51      2.45 o 
   4   4   9       61.76       64.10      3.71 o 
   5   4   9        1.01       -0.03      1.31 o 
   6   4   9        0.01        0.61      1.47 o 
   7   4   9        1.12        2.11      1.53 o 
   8   4   9      166.48       81.87      3.64 o 
   9   4   9        1.56        1.91      1.04 o 
  10   4   9        0.27       -0.83      1.37 o 
  -6   5   9        2.42        2.05      2.11 o 
  -5   5   9       10.50        9.02      2.37 o 
  -4   5   9        6.28        6.23      2.21 o 
  -3   5   9        5.24        6.91      2.05 o 
  -2   5   9       83.26       88.02      3.08 o 
  -1   5   9        0.18       -0.90      0.93 o 
   0   5   9        0.00        0.10      0.94 o 
   1   5   9       16.52       21.09      1.57 o 
   2   5   9       37.25       35.35      1.99 o 
   3   5   9        4.44        4.09      1.06 o 
   4   5   9      170.36      156.85      4.02 o 
   5   5   9       94.72      105.37      4.92 o 
   6   5   9      449.82      474.54     13.55 o 
   7   5   9       63.46       68.60      4.00 o 
   8   5   9      153.57      177.65      6.97 o 
   9   5   9       52.24       52.56      3.77 o 
  -5   6   9        1.43        1.60      2.08 o 
  -4   6   9        7.11        8.54      2.37 o 
  -3   6   9       12.17       15.60      2.65 o 
  -2   6   9        5.25        4.84      1.21 o 
  -1   6   9       83.99       74.60      2.84 o 
   0   6   9        2.44        3.18      1.11 o 
   1   6   9       45.12       54.95      2.41 o 
   2   6   9        5.64        4.86      1.55 o 
   3   6   9      106.14       94.39      3.16 o 
   4   6   9      119.00      128.35      3.72 o 
   5   6   9       84.69       90.31      3.05 o 
   6   6   9        3.92        4.80      1.82 o 
   7   6   9       60.94       71.00      4.09 o 
   8   6   9       12.59        9.88      2.05 o 
   9   6   9        3.21        4.64      1.85 o 
  -5   7   9        0.37        2.01      2.14 o 
  -4   7   9       22.87       23.24      3.10 o 
  -3   7   9       77.03       79.12      4.80 o 
  -2   7   9        1.27       -1.05      1.05 o 
  -1   7   9        6.11        3.38      1.21 o 
   0   7   9       46.88       54.82      2.58 o 
   1   7   9        4.27        2.48      1.28 o 
   2   7   9       68.27       59.12      2.64 o 
   3   7   9       15.27       16.40      2.17 o 
   4   7   9      761.55      766.53     19.31 o 
   5   7   9       31.38       33.79      2.75 o 
   6   7   9        0.59        1.40      1.90 o 
   7   7   9       34.55       37.88      3.26 o 
   8   7   9      176.78      196.35      7.61 o 
  -4   8   9        0.53       -1.31      1.98 o 
  -3   8   9        2.66        5.34      2.40 o 
  -2   8   9       47.81       45.91      3.90 o 
  -1   8   9        6.56        5.55      1.36 o 
   0   8   9        5.44        7.13      2.08 o 
   1   8   9      128.71      106.84      5.21 o 
   2   8   9       28.32       20.78      2.59 o 
   3   8   9       64.78       64.96      3.93 o 
   4   8   9        0.00       -1.28      1.60 o 
   5   8   9        0.15       -0.77      1.50 o 
   6   8   9       24.20       27.84      2.78 o 
   7   8   9        0.73        2.30      1.79 o 
  -3   9   9        2.74        1.09      2.27 o 
  -2   9   9        5.79        5.53      1.43 o 
  -1   9   9        9.63       10.07      2.43 o 
   0   9   9       11.35       10.39      2.40 o 
   1   9   9        1.95        1.31      1.76 o 
   2   9   9       30.59       32.26      3.20 o 
   3   9   9       12.89        9.69      2.27 o 
   4   9   9        7.29        8.63      2.24 o 
   5   9   9        2.57       -0.26      1.76 o 
   6   9   9      325.33      341.58     10.68 o 
  -1  10   9        0.26        0.93      1.92 o 
   0  10   9       10.24        8.41      2.56 o 
   1  10   9       45.13       43.09      3.74 o 
   2  10   9       25.84       23.02      2.88 o 
   3  10   9        1.82       -1.41      1.76 o 
   4  10   9       45.51       35.58      3.45 o 
   0  -6  10        0.42        1.44      1.69 o 
   1  -6  10        0.82        1.47      1.57 o 
   2  -6  10       15.08       15.12      2.27 o 
   3  -6  10       42.49       42.36      3.42 o 
   4  -6  10        0.35       -0.74      1.47 o 
   5  -6  10       14.79       15.70      2.43 o 
  -2  -5  10        2.19        1.34      1.60 o 
  -1  -5  10        0.12        1.82      1.63 o 
   0  -5  10       10.33       11.51      2.05 o 
   1  -5  10        1.73        4.60      1.73 o 
   2  -5  10        2.68        1.09      1.60 o 
   3  -5  10        4.82        7.00      1.92 o 
   4  -5  10        2.64        4.83      1.79 o 
   5  -5  10       49.38       53.48      3.71 o 
   6  -5  10       24.83       23.75      2.75 o 
  -3  -4  10        0.85        2.75      1.63 o 
  -2  -4  10        0.17        2.05      1.66 o 
  -1  -4  10        6.06        8.98      1.95 o 
   0  -4  10       50.47       54.15      3.55 o 
   1  -4  10       66.14       56.55      3.45 o 
   2  -4  10        0.00       -0.83      1.25 o 
   3  -4  10       62.97       62.59      3.80 o 
   4  -4  10        0.03        0.48      1.37 o 
   5  -4  10       58.86       61.12      3.68 o 
   6  -4  10        3.04        6.55      1.92 o 
   7  -4  10       12.95       12.69      2.14 o 
   8  -4  10        0.95        1.57      1.63 o 
  -4  -3  10        3.50        2.81      1.63 o 
  -3  -3  10        1.74       -1.34      1.41 o 
  -2  -3  10       32.95       26.50      2.59 o 
  -1  -3  10        9.45        8.47      1.76 o 
   0  -3  10        1.14        0.42      1.37 o 
   1  -3  10        6.56        4.25      1.14 o 
   2  -3  10       29.87       29.51      1.96 o 
   3  -3  10      252.01      252.87      5.85 o 
   4  -3  10      395.15      381.44     12.24 o 
   5  -3  10      102.23      116.98      3.66 o 
   6  -3  10      197.56      202.07      8.60 o 
   7  -3  10       23.40       29.93      2.02 o 
   8  -3  10      117.20      110.19      3.70 o 
  -5  -2  10        7.09        3.07      1.85 o 
  -4  -2  10        0.90        0.51      1.44 o 
  -3  -2  10        0.01        0.35      1.50 o 
  -2  -2  10       34.36       30.85      2.65 o 
  -1  -2  10        0.33       -0.98      0.98 o 
   0  -2  10        1.43        1.81      1.08 o 
   1  -2  10       12.77       11.43      2.35 o 
   2  -2  10      127.18      123.77      3.65 o 
   3  -2  10      544.51      549.97     10.29 o 
   4  -2  10       50.45       41.20      2.57 o 
   5  -2  10        2.81        2.14      1.05 o 
   6  -2  10       11.86        8.83      1.30 o 
   7  -2  10       17.54       21.06      1.73 o 
   8  -2  10        7.44        6.95      1.38 o 
   9  -2  10       89.10       89.16      4.67 o 
  -5  -1  10        6.10        6.30      1.85 o 
  -4  -1  10       22.51       17.87      2.24 o 
  -3  -1  10       22.32       20.30      1.69 o 
  -2  -1  10        0.14       -0.16      0.97 o 
  -1  -1  10       50.05       58.21      2.46 o 
   0  -1  10        4.35        3.41      1.65 o 
   1  -1  10      244.07      226.78      5.16 o 
   2  -1  10      376.55      373.09      7.43 o 
   3  -1  10      254.67      253.85      5.65 o 
   4  -1  10      104.92      121.29      5.07 o 
   5  -1  10       22.37       24.47      1.70 o 
   6  -1  10      252.47      236.83      5.47 o 
   7  -1  10      130.80      120.16      4.57 o 
   8  -1  10       30.01       24.29      2.93 o 
   9  -1  10        0.27       -0.57      1.04 o 
  -5   0  10       12.49       12.38      1.76 o 
  -4   0  10        7.35        9.92      1.33 o 
  -3   0  10        3.94        3.98      1.24 o 
  -2   0  10        0.00       -0.67      0.74 o 
  -1   0  10       85.22       85.51      2.90 o 
   0   0  10      202.40      230.27      5.17 o 
   1   0  10     1079.68     1085.66     18.18 o 
   2   0  10        2.57       -0.80      0.91 o 
   3   0  10       87.99       84.89      2.92 o 
   4   0  10        2.75        2.60      2.62 o 
   5   0  10       67.26       67.32      2.63 o 
   6   0  10        8.16        7.30      1.22 o 
   7   0  10       63.25       55.42      2.48 o 
   8   0  10        1.56        1.49      1.09 o 
   9   0  10        1.63        3.66      1.21 o 
  10   0  10        6.07        6.71      1.92 o 
  -5   1  10        0.91        1.69      1.66 o 
  -4   1  10        0.82       -0.13      0.90 o 
  -3   1  10        5.79        3.93      0.87 o 
  -2   1  10       19.45       20.71      1.66 o 
  -1   1  10       12.85       10.74      1.10 o 
   0   1  10        1.16        2.83      1.04 o 
   1   1  10       32.09       30.78      3.47 o 
   2   1  10       26.04       32.44      4.28 o 
   3   1  10       14.64       14.03      2.24 o 
   4   1  10      168.16      154.54      4.01 o 
   5   1  10      216.17      209.53      5.47 o 
   6   1  10       20.37       20.80      1.52 o 
   7   1  10        2.69        1.82      2.19 o 
   8   1  10       18.02       17.88      1.64 o 
   9   1  10        2.68        1.62      1.14 o 
  10   1  10        1.04       -0.83      1.41 o 
  -5   2  10        0.39        0.51      1.76 o 
  -4   2  10       13.59       14.00      2.17 o 
  -3   2  10        0.24       -0.96      0.96 o 
  -2   2  10        3.60        5.69      2.01 o 
  -1   2  10      265.91      282.61      6.15 o 
   0   2  10        9.49       11.83      1.35 o 
   1   2  10      395.60      401.43     11.73 o 
   2   2  10       55.41       56.90      2.20 o 
   3   2  10      365.15      352.80      6.86 o 
   4   2  10        6.14        6.52      1.09 o 
   5   2  10       17.91       15.44      1.44 o 
   6   2  10      194.74      163.88      8.20 o 
   7   2  10       30.68       26.93      1.77 o 
   8   2  10        2.38        1.85      1.49 o 
   9   2  10        0.12        1.41      1.08 o 
  10   2  10        7.66        9.05      1.98 o 
  -5   3  10        4.07        4.80      2.08 o 
  -4   3  10       21.84       26.25      2.75 o 
  -3   3  10      112.13      114.77      5.15 o 
  -2   3  10      144.75      149.05      4.94 o 
  -1   3  10        1.28        4.34      1.22 o 
   0   3  10        0.35        1.15      1.13 o 
   1   3  10      342.20      355.76      7.21 o 
   2   3  10       11.74       13.94      2.24 o 
   3   3  10      396.98      406.89     11.99 o 
   4   3  10       10.43        7.93      2.01 o 
   5   3  10      154.48      171.61      6.62 o 
   6   3  10       92.97      108.18      5.21 o 
   7   3  10       27.36       22.25      2.56 o 
   8   3  10       25.42       24.97      1.75 o 
   9   3  10        0.79        0.21      1.05 o 
  10   3  10        3.73        4.35      1.63 o 
  -5   4  10        3.26        4.96      2.14 o 
  -4   4  10        3.57        6.20      2.01 o 
  -3   4  10        2.42        1.63      1.85 o 
  -2   4  10        3.78        4.42      1.27 o 
  -1   4  10        1.65        0.61      1.12 o 
   0   4  10       19.75       20.57      2.46 o 
   1   4  10       33.66       29.75      1.83 o 
   2   4  10      282.76      276.59      5.99 o 
   3   4  10      478.74      473.87     13.59 o 
   4   4  10        7.56        5.31      1.85 o 
   5   4  10      130.50      133.28      5.79 o 
   6   4  10      278.15      281.13      9.37 o 
   7   4  10       10.08       12.69      2.30 o 
   8   4  10       72.58       70.68      4.19 o 
   9   4  10        1.88        1.57      1.82 o 
  -5   5  10       36.69       40.22      3.77 o 
  -4   5  10      105.31      133.15      6.23 o 
  -3   5  10        5.78        2.53      1.89 o 
  -2   5  10        0.91        0.93      1.12 o 
  -1   5  10        1.89        2.47      1.12 o 
   0   5  10       27.79       30.02      1.97 o 
   1   5  10       55.61       59.08      2.83 o 
   2   5  10       58.40       64.88      2.62 o 
   3   5  10      153.12      168.37      4.35 o 
   4   5  10        7.07        8.02      1.98 o 
   5   5  10       15.26       21.96      2.69 o 
   6   5  10       50.22       55.11      3.87 o 
   7   5  10        0.02       -1.28      1.28 o 
   8   5  10       65.31       58.73      4.00 o 
   9   5  10        0.04       -1.60      1.60 o 
  -4   6  10        6.70        5.82      2.27 o 
  -3   6  10       20.12       27.11      3.04 o 
  -2   6  10       44.70       51.59      2.63 o 
  -1   6  10      115.47      108.42      4.89 o 
   0   6  10        8.86       13.29      1.59 o 
   1   6  10       26.39       22.71      1.81 o 
   2   6  10       86.43       79.54      2.96 o 
   3   6  10      161.82      157.04      4.29 o 
   4   6  10       50.54       47.49      2.36 o 
   5   6  10       92.50      100.57      4.99 o 
   6   6  10       68.54       68.86      4.16 o 
   7   6  10        0.11        0.26      1.44 o 
   8   6  10       84.26      103.99      5.40 o 
  -4   7  10        0.04       -0.77      1.95 o 
  -3   7  10        4.51        1.85      2.17 o 
  -2   7  10       12.67       11.28      1.59 o 
  -1   7  10       44.51       35.08      2.24 o 
   0   7  10        0.31        3.27      1.32 o 
   1   7  10        0.00       -0.99      0.99 o 
   2   7  10        4.74        2.88      1.22 o 
   3   7  10       10.03        8.65      1.41 o 
   4   7  10      242.27      242.49      5.81 o 
   5   7  10       81.35       78.38      4.03 o 
   6   7  10       13.99       17.17      2.59 o 
   7   7  10        0.27        0.54      1.57 o 
   8   7  10       16.04       14.07      2.37 o 
  -3   8  10        3.22        3.71      2.30 o 
  -2   8  10       23.42       25.22      2.12 o 
  -1   8  10       40.50       35.94      2.30 o 
   0   8  10        2.69        0.07      1.11 o 
   1   8  10        3.89        6.01      1.39 o 
   2   8  10       36.54       33.67      2.14 o 
   3   8  10       59.75       55.07      2.69 o 
   4   8  10       28.91       25.09      2.00 o 
   5   8  10       23.83       26.06      3.64 o 
   6   8  10       16.35       20.56      2.65 o 
   7   8  10        1.29        2.46      1.63 o 
  -1   9  10       12.79       15.97      1.82 o 
   0   9  10        0.25        0.05      1.26 o 
   1   9  10       33.14       32.80      3.36 o 
   2   9  10        0.40       -1.63      1.63 o 
   3   9  10        1.12       -0.48      1.76 o 
   4   9  10       23.88       32.48      3.07 o 
   5   9  10       29.69       32.32      3.20 o 
   0  -5  11        9.11       10.42      2.11 o 
   1  -5  11        8.27        7.74      2.05 o 
   2  -5  11        5.58        5.31      1.92 o 
   3  -5  11        0.37       -1.37      1.37 o 
   4  -5  11       12.02       15.18      2.46 o 
   5  -5  11        1.08        0.74      1.57 o 
  -1  -4  11        1.20        0.16      1.53 o 
   0  -4  11        8.90       11.73      2.11 o 
   1  -4  11        0.10        0.51      1.47 o 
   2  -4  11       49.13       50.57      3.55 o 
   3  -4  11        3.03        2.53      1.69 o 
   4  -4  11       18.60       22.47      2.56 o 
   5  -4  11        0.24       -0.32      1.37 o 
   6  -4  11        6.02        8.50      2.11 o 
  -2  -3  11       76.45       77.04      4.28 o 
  -1  -3  11       36.10       32.58      2.91 o 
   0  -3  11       43.82       52.49      3.48 o 
   1  -3  11        0.00        0.34      1.07 o 
   2  -3  11       27.92       28.56      3.82 o 
   3  -3  11        0.22        2.65      1.17 o 
   4  -3  11      132.11      123.78      5.85 o 
   5  -3  11        9.95        9.37      1.44 o 
   6  -3  11       29.58       29.73      2.00 o 
   7  -3  11      122.54      120.45      3.88 o 
  -3  -2  11       30.09       30.11      2.75 o 
  -2  -2  11        4.83        7.99      1.95 o 
  -1  -2  11       49.68       53.40      2.85 o 
   0  -2  11       74.30       87.35      3.17 o 
   1  -2  11        4.43        6.30      1.79 o 
   2  -2  11        0.29       -0.02      1.05 o 
   3  -2  11       38.64       38.06      2.22 o 
   4  -2  11        8.80        7.48      1.29 o 
   5  -2  11      353.07      351.68      7.47 o 
   6  -2  11       18.99       15.69      1.57 o 
   7  -2  11        0.91        0.21      1.10 o 
   8  -2  11        1.65        2.13      1.22 o 
  -4  -1  11       65.06       63.46      3.87 o 
  -3  -1  11       31.54       34.14      2.85 o 
  -2  -1  11       60.69       55.28      2.61 o 
  -1  -1  11       34.67       27.23      1.90 o 
   0  -1  11       64.38       73.97      4.22 o 
   1  -1  11      128.64      128.52      3.72 o 
   2  -1  11       67.59       58.49      2.54 o 
   3  -1  11      146.52      149.64      6.17 o 
   4  -1  11       58.00       63.30      2.67 o 
   5  -1  11      211.51      214.28      5.37 o 
   6  -1  11      239.32      216.65      5.27 o 
   7  -1  11        5.07        5.59      1.23 o 
   8  -1  11        3.85        3.26      1.24 o 
   9  -1  11        0.15        1.37      1.63 o 
  -4   0  11        6.11        5.31      1.76 o 
  -3   0  11       12.89       13.54      2.64 o 
  -2   0  11        6.28        3.06      1.18 o 
  -1   0  11      202.90      206.66      4.96 o 
   0   0  11       12.94       15.75      1.55 o 
   1   0  11      582.08      588.60     10.83 o 
   2   0  11       22.94       22.26      1.77 o 
   3   0  11     1597.19     1565.50     25.69 o 
   4   0  11       80.52       83.19      3.01 o 
   5   0  11       77.29       67.70      6.67 o 
   6   0  11       42.87       38.34      3.74 o 
   7   0  11       85.38       72.26      2.92 o 
   8   0  11       44.43       38.26      2.17 o 
   9   0  11       64.71       54.71      2.71 o 
  -4   1  11       10.66       10.45      2.05 o 
  -3   1  11       24.39       25.26      2.32 o 
  -2   1  11        0.23        0.10      1.79 o 
  -1   1  11      130.22      138.74      6.01 o 
   0   1  11        5.82        4.90      1.27 o 
   1   1  11     1064.74     1083.47     18.26 o 
   2   1  11       19.46       25.88      4.28 o 
   3   1  11      951.52      995.52     25.38 o 
   4   1  11       38.41       27.47      8.20 o 
   5   1  11        0.19        0.39      0.94 o 
   6   1  11       13.05       10.15      1.32 o 
   7   1  11       81.83       93.23      3.23 o 
   8   1  11       22.79       20.10      1.77 o 
   9   1  11        2.08        1.02      1.18 o 
  -4   2  11        4.49        4.03      1.92 o 
  -3   2  11       71.53       72.82      4.09 o 
  -2   2  11       28.91       27.95      2.46 o 
  -1   2  11        6.48        4.03      2.11 o 
   0   2  11       74.21       92.93      4.96 o 
   1   2  11     2595.25     2632.78     61.60 o 
   2   2  11      178.11      164.57      6.65 o 
   3   2  11      876.93      853.62     22.31 o 
   4   2  11       35.39       41.72      3.45 o 
   5   2  11       52.54       48.13      2.24 o 
   6   2  11       60.49       56.97      3.84 o 
   7   2  11      121.96      103.87      3.55 o 
   8   2  11      186.55      182.54      6.76 o 
   9   2  11       21.44       17.09      1.65 o 
  -4   3  11       36.08       32.16      3.20 o 
  -3   3  11       35.75       36.41      3.20 o 
  -2   3  11      127.32      132.96      4.04 o 
  -1   3  11      332.06      336.78      7.20 o 
   0   3  11       35.45       57.51      3.90 o 
   1   3  11       46.32       52.36      3.77 o 
   2   3  11      252.93      261.88      8.86 o 
   3   3  11      196.88      206.80      7.70 o 
   4   3  11       34.96       36.67      3.13 o 
   5   3  11       56.41       52.59      3.74 o 
   6   3  11      300.87      265.75      9.17 o 
   7   3  11        0.31       -0.45      1.69 o 
   8   3  11       61.26       53.42      3.93 o 
   9   3  11        1.06        1.57      1.89 o 
  -4   4  11        3.25        2.24      1.89 o 
  -3   4  11        2.67       -0.86      1.66 o 
  -2   4  11       32.87       41.04      2.64 o 
  -1   4  11      767.88      796.63     14.98 o 
   0   4  11        0.07        1.41      1.14 o 
   1   4  11        0.54       -1.09      1.50 o 
   2   4  11       21.08       26.82      2.94 o 
   3   4  11       59.06       53.96      3.84 o 
   4   4  11        8.62        3.77      1.95 o 
   5   4  11      164.07      166.68      6.81 o 
   6   4  11        3.00        6.23      2.11 o 
   7   4  11        8.93        8.89      2.27 o 
   8   4  11       17.85       16.46      2.59 o 
   9   4  11        2.53        2.40      2.05 o 
  -4   5  11       23.92       32.16      3.45 o 
  -3   5  11      163.92      157.80      6.78 o 
  -2   5  11        4.08        5.67      1.47 o 
  -1   5  11        0.13       -0.68      1.18 o 
   0   5  11       49.88       61.88      2.80 o 
   1   5  11       28.90       29.55      1.95 o 
   2   5  11        0.41        1.66      1.63 o 
   3   5  11       69.06       64.38      4.28 o 
   4   5  11      373.19      356.38     11.32 o 
   5   5  11      139.54      142.90      6.23 o 
   6   5  11        7.39        9.72      2.27 o 
   7   5  11        1.19        1.85      1.73 o 
   8   5  11        0.00        1.15      1.82 o 
  -3   6  11        4.52        7.19      2.27 o 
  -2   6  11        3.84        3.12      1.40 o 
  -1   6  11       13.25       10.58      1.59 o 
   0   6  11       12.34       10.55      2.11 o 
   1   6  11       19.74       19.38      1.80 o 
   2   6  11      167.53      145.98      4.25 o 
   3   6  11       31.53       26.79      2.85 o 
   4   6  11       53.81       56.94      4.00 o 
   5   6  11        5.34        5.47      1.95 o 
   6   6  11        2.73        4.67      1.95 o 
   7   6  11        9.51       13.33      2.37 o 
   8   6  11        5.18        5.79      2.17 o 
  -2   7  11        0.83        1.41      1.74 o 
  -1   7  11       13.06       17.51      1.92 o 
   0   7  11       11.70       14.07      1.75 o 
   1   7  11       36.00       23.82      2.01 o 
   2   7  11        7.50        5.46      1.36 o 
   3   7  11       26.50       27.86      2.02 o 
   4   7  11        0.57        1.85      1.69 o 
   5   7  11        0.70        1.66      1.60 o 
   6   7  11       29.37       29.44      3.07 o 
   7   7  11       12.38       17.39      2.72 o 
  -1   8  11        4.72        2.59      1.49 o 
   0   8  11       27.20       29.43      2.18 o 
   1   8  11       42.48       44.41      2.60 o 
   2   8  11        5.45        3.90      2.64 o 
   3   8  11       13.67        8.85      1.55 o 
   4   8  11        0.79       -1.47      1.60 o 
   5   8  11        9.78        8.57      2.27 o 
   6   8  11        0.92        0.96      1.66 o 
   1   9  11        3.79        2.88      1.38 o 
   2   9  11        5.72        5.38      1.47 o 
   3   9  11        0.02        0.50      1.60 o 
   2  -4  12        0.83        0.03      1.50 o 
   3  -4  12       15.54       13.65      2.27 o 
   4  -4  12        2.78        4.41      1.95 o 
   0  -3  12       66.13       84.91      4.54 o 
   1  -3  12        6.54        5.15      1.89 o 
   2  -3  12        0.06       -0.84      1.04 o 
   3  -3  12       21.98       23.48      1.93 o 
   4  -3  12       31.81       29.48      2.10 o 
   5  -3  12        0.64        0.50      1.14 o 
   6  -3  12        0.87        0.31      1.13 o 
  -2  -2  12        0.23       -0.16      1.57 o 
  -1  -2  12      173.55      185.48      5.03 o 
   0  -2  12        3.85        6.31      1.45 o 
   1  -2  12        7.18        7.66      1.84 o 
   2  -2  12       15.38       15.29      1.87 o 
   3  -2  12        0.22       -0.69      2.17 o 
   4  -2  12        8.34        6.15      2.37 o 
   5  -2  12       10.09       13.15      1.55 o 
   6  -2  12       25.08       27.98      2.85 o 
   7  -2  12       11.82       15.00      1.67 o 
  -2  -1  12       15.58       20.82      1.93 o 
  -1  -1  12      178.38      183.46      7.48 o 
   0  -1  12        0.46        0.80      2.09 o 
   1  -1  12        5.11        6.27      1.36 o 
   2  -1  12        1.66        1.69      1.17 o 
   3  -1  12        0.43       -0.88      1.58 o 
   4  -1  12       25.28       24.48      1.84 o 
   5  -1  12       80.94       73.44      4.09 o 
   6  -1  12      106.67      113.26      3.70 o 
   7  -1  12       21.12       20.68      1.81 o 
  -2   0  12       18.31       20.11      2.85 o 
  -1   0  12       45.64       45.63      4.14 o 
   0   0  12       11.42       14.53      1.57 o 
   1   0  12      136.34      138.80      6.38 o 
   2   0  12        1.36        0.62      1.08 o 
   3   0  12        5.58        4.40      1.22 o 
   4   0  12       73.72       72.20      2.84 o 
   5   0  12      105.19       99.06      3.37 o 
   6   0  12       14.46       16.14      2.38 o 
   7   0  12        4.39        1.68      1.77 o 
   8   0  12       28.73       22.69      1.94 o 
  -2   1  12        0.12       -1.76      1.76 o 
  -1   1  12       90.24      100.70      5.11 o 
   0   1  12        0.07        0.26      1.92 o 
   1   1  12      393.93      416.29     12.66 o 
   2   1  12        0.15        1.09      1.98 o 
   3   1  12      138.92      141.56      6.20 o 
   4   1  12        0.01       -0.72      0.72 o 
   5   1  12       30.20       23.70      1.76 o 
   6   1  12       83.97       75.79      2.91 o 
   7   1  12        2.09        2.51      1.12 o 
   8   1  12        1.92        1.21      1.15 o 
  -2   2  12        0.17       -1.89      1.89 o 
  -1   2  12        5.47        7.54      2.37 o 
   0   2  12        3.48       -1.66      1.95 o 
   1   2  12      311.41      319.17     10.49 o 
   2   2  12        0.26       -0.51      1.76 o 
   3   2  12       17.04       10.10      2.40 o 
   4   2  12        4.05        4.80      1.95 o 
   5   2  12        6.52        3.48      1.92 o 
   6   2  12        0.39       -1.41      1.60 o 
   7   2  12       48.37       43.00      3.64 o 
   8   2  12        1.76        1.05      1.73 o 
  -3   3  12       55.93       53.74      3.74 o 
  -2   3  12       14.27       14.67      2.69 o 
  -1   3  12        0.34       -1.69      1.82 o 
   0   3  12       33.67       41.14      3.45 o 
   1   3  12        1.76        2.11      2.01 o 
   2   3  12      137.35      138.58      6.39 o 
   3   3  12      229.13      236.95      8.70 o 
   4   3  12        2.36       -0.74      1.53 o 
   5   3  12        0.61        0.22      1.66 o 
   6   3  12      105.98      104.76      5.37 o 
   7   3  12        1.89        1.18      1.95 o 
   8   3  12       70.94       71.10      4.64 o 
  -3   4  12        3.95        5.15      2.11 o 
  -2   4  12       16.72       14.57      3.92 o 
  -1   4  12        5.09        3.04      2.24 o 
   0   4  12        1.14       -0.64      1.89 o 
   1   4  12       42.78       45.62      3.71 o 
   2   4  12      109.17       98.53      5.31 o 
   3   4  12        8.69        5.15      2.01 o 
   4   4  12        0.06       -1.02      1.66 o 
   5   4  12        1.05        0.93      1.85 o 
   6   4  12       69.03       77.14      4.86 o 
   7   4  12        0.40       -0.83      1.76 o 
   8   4  12       65.55       60.77      4.25 o 
  -2   5  12      106.72      103.94      3.84 o 
  -1   5  12        1.92        0.31      1.34 o 
   0   5  12      275.57      338.29     10.97 o 
   1   5  12       20.27       17.74      2.78 o 
   2   5  12       16.03       14.71      2.65 o 
   3   5  12       26.37       24.07      2.91 o 
   4   5  12       48.20       47.31      4.06 o 
   5   5  12        1.16        0.80      1.73 o 
   6   5  12      114.47      116.14      5.85 o 
   7   5  12       23.46       26.85      3.10 o 
  -2   6  12        1.94        4.86      2.11 o 
  -1   6  12       31.10       21.07      2.00 o 
   0   6  12       23.50       27.31      2.20 o 
   1   6  12       30.40       31.17      3.32 o 
   2   6  12        0.56        2.62      1.89 o 
   3   6  12        8.89        2.97      2.01 o 
   4   6  12       54.69       51.95      4.16 o 
   5   6  12        3.70        6.75      2.11 o 
   6   6  12       90.23       87.31      5.18 o 
   7   6  12        9.68        9.30      2.49 o 
  -1   7  12        2.14        2.13      1.43 o 
   0   7  12        0.10        1.08      2.27 o 
   1   7  12        0.69        2.36      1.35 o 
   2   7  12        2.11       -0.29      1.76 o 
   3   7  12        0.19       -1.44      1.63 o 
   4   7  12       68.36       61.92      4.38 o 
   5   7  12        8.59        8.92      2.33 o 
   6   7  12        8.05        4.48      2.01 o 
   1   8  12       14.71       14.05      1.84 o 
   2   8  12       42.15       39.11      2.50 o 
   3   8  12       11.16        7.54      2.27 o 
   4   8  12       20.75       16.14      2.72 o 
   1  -2  13        6.60        7.30      1.52 o 
   2  -2  13        6.32        6.65      1.51 o 
   3  -2  13        5.97        7.02      1.47 o 
   4  -2  13        0.37        0.23      1.17 o 
   0  -1  13       18.87       25.98      2.04 o 
   1  -1  13      241.57      243.03      5.91 o 
   2  -1  13        0.06       -2.05      2.53 o 
   3  -1  13       30.29       33.03      2.15 o 
   4  -1  13        0.59       -0.38      1.07 o 
   5  -1  13        8.83        8.34      1.50 o 
   6  -1  13        7.66        8.50      2.49 o 
  -1   0  13      105.39      107.35      5.69 o 
   0   0  13        3.47        2.43      2.05 o 
   1   0  13        1.95        3.26      2.17 o 
   2   0  13        0.80        3.01      2.08 o 
   3   0  13       16.93       14.72      1.61 o 
   4   0  13       13.74       12.91      1.54 o 
   5   0  13        0.71       -0.31      1.06 o 
   6   0  13        0.74        0.82      1.11 o 
  -1   1  13       19.35       27.59      3.23 o 
   0   1  13        0.14       -1.76      1.76 o 
   1   1  13        0.03        0.74      2.05 o 
   2   1  13        2.10        4.67      2.24 o 
   3   1  13       51.00       50.48      4.25 o 
   4   1  13       19.53       19.98      2.91 o 
   5   1  13        0.00       -1.18      1.85 o 
   6   1  13        3.17        6.52      2.21 o 
   7   1  13        0.07        0.35      1.98 o 
  -1   2  13        7.42       11.35      2.65 o 
   0   2  13        6.33        7.80      2.30 o 
   1   2  13        0.41       -1.98      1.98 o 
   2   2  13       17.83       14.10      2.81 o 
   3   2  13       14.80       20.14      2.85 o 
   4   2  13       19.72       18.00      2.78 o 
   5   2  13       28.25       29.63      3.26 o 
   6   2  13        7.88       12.98      2.46 o 
   7   2  13        1.90       -0.35      1.89 o 
  -1   3  13        0.54       -1.66      1.66 o 
   0   3  13        0.22       -1.41      1.95 o 
   1   3  13        0.03       -0.06      1.95 o 
   2   3  13       44.09       47.95      4.03 o 
   3   3  13       64.52       72.60      4.76 o 
   4   3  13       32.51       25.25      3.13 o 
   5   3  13        0.30       -0.06      1.79 o 
   6   3  13        5.90        5.27      2.14 o 
   7   3  13        0.91       -0.32      1.98 o 
  -1   4  13        0.01       -1.82      1.92 o 
   0   4  13        0.24        1.15      2.05 o 
   1   4  13       72.95       76.08      4.99 o 
   2   4  13        9.74       10.93      2.53 o 
   3   4  13       25.48       25.25      3.13 o 
   4   4  13       31.88       30.75      3.39 o 
   5   4  13        1.22        4.54      1.95 o 
   6   4  13       26.15       27.46      3.23 o 
  -1   5  13        1.25        0.00      2.11 o 
   0   5  13       16.99       21.29      2.94 o 
   1   5  13      113.94      136.54      6.55 o 
   2   5  13       46.50       45.84      3.93 o 
   3   5  13        9.01        5.18      2.49 o 
   4   5  13        0.85       -0.22      1.95 o 
   5   5  13        1.29       -0.22      1.79 o 
   6   5  13       42.62       33.02      3.52 o 
   0   6  13        0.07        0.54      1.92 o 
   1   6  13      136.90      146.86      6.78 o 
   2   6  13       60.27       61.32      4.64 o 
   3   6  13       29.13       26.53      3.26 o 
   4   6  13       55.58       55.37      4.57 o 
   5   6  13        0.97        0.77      1.85 o 
   2   1  14        1.13       -0.38      2.05 o 
   3   1  14       11.80        8.92      2.69 o 
   4   1  14       36.18       42.71      3.93 o 
   2   2  14        0.34        1.25      2.14 o 
   3   2  14       49.40       71.86      4.86 o 
   4   2  14        7.12       11.64      2.62 o 
   2   3  14       15.26       21.26      3.13 o 
   3   3  14        9.84       11.73      2.81 o 
   4   3  14        2.23        3.26      2.37 o 
   2   4  14        2.09        0.70      2.37 o 
   3   4  14        1.18        0.10      2.11 o 
   4   4  14       42.32       55.62      4.54 o 
                                                 
